# Supplementary material for: A mixed indium–iron lithium diphosphate, In0.51Fe0.49LiP2O7
Source: Acta Crystallogr Sect E Struct Rep Online. 2011 Mar 15;67(Pt 4):i27. doi: 10.1107/S1600536811009111 (PMC3099915; doi:10.1107/S1600536811009111)
Supplement: Supplementary file 1 [file e-67-00i27-sup1.cif]

##############################################################################
###                                                                        ###
###        Electronic paper (Acta Crystallographica Section E)             ###
###                                                                        ###
##############################################################################
#                                                                            #
# This CIF contains the data in a paper accepted for publication in Acta     #
# Crystallographica Section E. It conforms to the requirements of Notes      #
# for Authors for Section E, and has been peer reviewed under the auspices   #
# of the IUCr Commission on Journals.                                        #
#                                                                            #
# Full details of the Crystallographic Information File format               #
# are given in the paper "The Crystallographic Information File (CIF):       #
# a New Standard Archive File for Crystallography" by S. R. Hall, F. H.      #
# Allen and I. D. Brown [Acta Cryst. (1991), A47, 655-685].                  #
#                                                                            #
# The current version of the core CIF dictionary is obtainable from          #
# ftp://ftp.iucr.org/pub/cif_core.dic. The current version number is 2.4.    #
#                                                                            #
# Software is freely available for graphical display of the structure(s) in  #
# this CIF.  For information consult the CIF home page http://www.iucr.org/  #
# cif/home.html                                                              #
#                                                                            #
# This file may be used for bona fide research purposes within the           #
# scientific community so long as proper attribution is given to the journal # 
# article from which it was obtained.                                        #
#                                                                            #
##############################################################################
                                             
data_I
_audit_creation_method     SHELXL-97
_chemical_name_systematic
;
indium iron lithium diphosphate
;
_chemical_name_common     ?
_chemical_formula_moiety     ?
_chemical_formula_sum     'Fe0.49 In0.51 Li O7 P2'
_chemical_formula_structural     'In0.51 Fe0.49 Li P2 O7'
_chemical_formula_iupac     'In0.51 Fe0.49 Li P2 O7'
_chemical_formula_weight     267.10
_chemical_melting_point     ?
_symmetry_cell_setting     monoclinic
_symmetry_space_group_name_H-M     'P 21'
_symmetry_space_group_name_hall     'P 2yb'
loop_
    _symmetry_equiv_pos_as_xyz
    'x, y, z'
    '-x, y+1/2, -z'
_cell_length_a     4.8698(2)
_cell_length_b     8.2761(4)
_cell_length_c     6.9980(3)
_cell_angle_alpha     90.00
_cell_angle_beta     109.650(2)
_cell_angle_gamma     90.00
_cell_volume     265.62(2)
_cell_formula_units_Z     2
_cell_measurement_reflns_used     276
_cell_measurement_theta_min     2.4
_cell_measurement_theta_max     34.1
_cell_measurement_temperature     296(2)
_exptl_crystal_description     prism
_exptl_crystal_colour     colourless
_exptl_crystal_size_max     0.11
_exptl_crystal_size_mid     0.08
_exptl_crystal_size_min     0.04
_exptl_crystal_density_diffrn     3.340
_exptl_crystal_density_meas     ?
_exptl_crystal_density_method     'not measured'
_exptl_crystal_F_000     254
_exptl_absorpt_coefficient_mu     4.248
_exptl_absorpt_correction_type     multi-scan
_exptl_absorpt_process_details     '(SADABS; Sheldrick, 1999)'
_exptl_absorpt_correction_T_min     0.673
_exptl_absorpt_correction_T_max     0.845
_exptl_special_details
;
;
_diffrn_ambient_temperature     296(2)
_diffrn_radiation_type     MoK\a
_diffrn_radiation_wavelength     0.71073
_diffrn_radiation_source     'fine-focus sealed tube'
_diffrn_radiation_monochromator     graphite
_diffrn_measurement_device     'Bruker X8 APEXII CCD area-detector'
_diffrn_measurement_method     '\w and \f'
_diffrn_detector_area_resol_mean     ?
_diffrn_reflns_number     13153
_diffrn_reflns_av_R_equivalents     0.0232
_diffrn_reflns_av_sigmaI/netI     0.0285
_diffrn_reflns_theta_min     3.09
_diffrn_reflns_theta_max     45.03
_diffrn_reflns_theta_full     45.03
_diffrn_measured_fraction_theta_max     0.999
_diffrn_measured_fraction_theta_full     0.999
_diffrn_reflns_limit_h_min     -9
_diffrn_reflns_limit_h_max     9
_diffrn_reflns_limit_k_min     -16
_diffrn_reflns_limit_k_max     16
_diffrn_reflns_limit_l_min     -6
_diffrn_reflns_limit_l_max     13
_diffrn_standards_number     0
_diffrn_standards_interval_count     .
_diffrn_standards_interval_time     .
_diffrn_standards_decay_%     .
_refine_special_details
;
Refinement of <i>F</i>^2^ against ALL reflections. The weighted <i>R</i>-factor
<i>wR</i> and goodness of fit <i>S</i> are based on <i>F</i>^2^, conventional
<i>R</i>-factors <i>R</i> are based on <i>F</i>, with <i>F</i> set to zero for
negative <i>F</i>^2^. The threshold expression of <i>F</i>^2^ >
2\s(<i>F</i>^2^) is used only for calculating <i>R</i>-factors(gt) <i>etc</i>.
and is not relevant to the choice of reflections for refinement.
<i>R</i>-factors based on <i>F</i>^2^ are statistically about twice as large
as those based on <i>F</i>, and <i>R</i>- factors based on ALL data will be
even larger.
;
_reflns_number_total     4262
_reflns_number_gt     4200
_reflns_threshold_expression     I>2\s(I)
_refine_ls_structure_factor_coef     Fsqd
_refine_ls_matrix_type     full
_refine_ls_R_factor_all     0.0137
_refine_ls_R_factor_gt     0.0134
_refine_ls_wR_factor_gt     0.0317
_refine_ls_wR_factor_ref     0.0318
_refine_ls_goodness_of_fit_ref     1.040
_refine_ls_restrained_S_all     1.040
_refine_ls_number_reflns     4262
_refine_ls_number_parameters     103
_refine_ls_number_restraints     2
_refine_ls_hydrogen_treatment     .
_refine_ls_weighting_scheme     calc
_refine_ls_weighting_details
         'calc w=1/[\s^2^(Fo^2^)+(0.0043P)^2^+0.0000P] where P=(Fo^2^+2Fc^2^)/3'
_atom_sites_solution_hydrogens     .
_atom_sites_solution_primary     direct
_atom_sites_solution_secondary     difmap
_refine_ls_shift/su_max     0.003
_refine_ls_shift/su_mean     0.000
_refine_diff_density_max     0.742
_refine_diff_density_min     -0.547
_refine_ls_extinction_method     'SHELXL97 (Sheldrick, 2008)'
_refine_ls_extinction_coef     0.0116(11)
_refine_ls_extinction_expression
                                  'Fc^*^=kFc[1+0.001xFc^2^\l^3^/sin(2\q)]^-1/4^'
_refine_ls_abs_structure_details     'Flack (1983), 1965 Friedel pairs'
_refine_ls_abs_structure_Flack     0.021(6)
_refine_ls_abs_structure_Rogers     ?
loop_
    _atom_type_symbol
    _atom_type_description
    _atom_type_scat_dispersion_real
    _atom_type_scat_dispersion_imag
    _atom_type_scat_source
    'Li' 'Li' -0.0003 0.0001
                         'International Tables Vol C Tables 4.2.6.8 and 6.1.1.4'
    'O' 'O' 0.0106 0.0060
                         'International Tables Vol C Tables 4.2.6.8 and 6.1.1.4'
    'P' 'P' 0.1023 0.0942
                         'International Tables Vol C Tables 4.2.6.8 and 6.1.1.4'
    'Fe' 'Fe' 0.3463 0.8444
                         'International Tables Vol C Tables 4.2.6.8 and 6.1.1.4'
    'In' 'In' -0.7276 1.3100
                         'International Tables Vol C Tables 4.2.6.8 and 6.1.1.4'
_computing_data_collection     'APEX2 (Bruker, 2005)'
_computing_cell_refinement     'SAINT (Bruker, 2005)'
_computing_data_reduction     'SAINT (Bruker, 2005)'
_computing_structure_solution     'SHELXS97 (Sheldrick, 2008)'
_computing_structure_refinement     'SHELXL97 (Sheldrick, 2008)'
_computing_molecular_graphics     'ORTEP-3 for Windows (Farrugia,1997)'
_computing_publication_material     'WinGX (Farrugia, 1999)'
loop_
    _atom_site_type_symbol
    _atom_site_label
    _atom_site_fract_x
    _atom_site_fract_y
    _atom_site_fract_z
    _atom_site_U_iso_or_equiv
    _atom_site_adp_type
    _atom_site_calc_flag
    _atom_site_refinement_flags
    _atom_site_occupancy
    _atom_site_disorder_assembly
    _atom_site_disorder_group
    In In1 0.279204(12) 0.015329(8) 0.764879(9) 0.00719(2) Uani d P 0.5138(15) .
                                                                               .
    Fe Fe1 0.279204(12) 0.015329(8) 0.764879(9) 0.00719(2) Uani d P 0.4862(15) .
                                                                               .
    P P1 0.10011(4) 0.33286(3) 0.97617(3) 0.00688(3) Uani d . 1 . .
    P P2 -0.29679(4) 0.23110(3) 0.58018(3) 0.00860(4) Uani d . 1 . .
    O O1 -0.09909(15) 0.33270(9) 1.10229(11) 0.01212(10) Uani d . 1 . .
    O O2 0.30388(14) 0.47713(8) 1.01372(10) 0.01034(9) Uani d . 1 . .
    O O3 0.25898(14) 0.17252(8) 0.99381(10) 0.01044(9) Uani d . 1 . .
    O O4 -0.56214(17) 0.19541(11) 0.63576(14) 0.01698(14) Uani d . 1 . .
    O O5 -0.36828(19) 0.31921(11) 0.37968(11) 0.01694(14) Uani d . 1 . .
    O O6 -0.11997(18) 0.08092(10) 0.57623(14) 0.01796(13) Uani d . 1 . .
    O O7 -0.09802(15) 0.35652(9) 0.74311(10) 0.01196(10) Uani d . 1 . .
    Li Li1 -0.3013(6) 0.1486(3) 0.1793(4) 0.0222(4) Uani d . 1 . .
loop_
    _atom_site_aniso_label
    _atom_site_aniso_U_11
    _atom_site_aniso_U_22
    _atom_site_aniso_U_33
    _atom_site_aniso_U_12
    _atom_site_aniso_U_13
    _atom_site_aniso_U_23
    In1 0.00727(2) 0.00677(2) 0.00816(2) 0.00070(2) 0.003410(10)
                                                               0.00021(2)
    Fe1 0.00727(2) 0.00677(2) 0.00816(2) 0.00070(2) 0.003410(10)
                                                               0.00021(2)
    P1 0.00698(6) 0.00674(7) 0.00732(7) -0.00058(5) 0.00292(5) -0.00079(5)
    P2 0.00781(7) 0.01113(9) 0.00698(7) -0.00074(6) 0.00265(5) -0.00012(6)
    O1 0.0138(2) 0.0115(2) 0.0150(2) -0.00187(18) 0.0100(2) -0.0021(2)
    O2 0.00973(19) 0.0089(2) 0.0116(2) -0.00300(15) 0.00246(16) 0.00044(16)
    O3 0.0116(2) 0.0086(2) 0.0107(2) 0.00203(16) 0.00313(17) -0.00045(16)
    O4 0.0118(2) 0.0212(4) 0.0209(3) -0.0004(2) 0.0093(2) 0.0037(3)
    O5 0.0205(3) 0.0217(4) 0.0069(2) -0.0039(3) 0.0023(2) 0.0026(2)
    O6 0.0149(3) 0.0128(3) 0.0271(4) 0.0001(2) 0.0082(2) -0.0071(3)
    O7 0.0137(2) 0.0108(2) 0.0083(2) 0.00030(18) -0.00045(17) -0.00100(17)
    Li1 0.0273(11) 0.0189(10) 0.0245(10) -0.0051(8) 0.0140(8) -0.0082(8)
_geom_special_details
;
All s.u.'s (except the s.u. in the dihedral angle between two l.s. planes) are
estimated using the full covariance matrix. The cell s.u.'s are taken into
account individually in the estimation of s.u.'s in distances, angles and
torsion angles; correlations between s.u.'s in cell parameters are only used
when they are defined by crystal symmetry. An approximate (isotropic)
treatment of cell s.u.'s is used for estimating s.u.'s involving l.s. planes.
;
loop_
    _geom_bond_atom_site_label_1
    _geom_bond_atom_site_label_2
    _geom_bond_site_symmetry_2
    _geom_bond_distance
    _geom_bond_publ_flag
    In1 O6 . 2.0225(9) ?
    In1 O4 1_655 2.0258(8) ?
    In1 O5 2_546 2.0350(8) ?
    In1 O3 . 2.0916(6) ?
    In1 O1 2_547 2.1133(7) ?
    In1 O2 2_647 2.1230(6) ?
    P1 O1 . 1.5152(7) ?
    P1 O2 . 1.5179(7) ?
    P1 O3 . 1.5200(7) ?
    P1 O7 . 1.6034(7) ?
    P2 O4 . 1.4988(8) ?
    P2 O5 . 1.5142(8) ?
    P2 O6 . 1.5176(8) ?
    P2 O7 . 1.6038(7) ?
    Li1 O5 . 2.092(2) ?
    Li1 O6 . 2.676(3) ?
    Li1 O2 2_546 1.956(2) ?
    Li1 O1 1_554 1.985(3) ?
    Li1 O3 1_454 2.107(3) ?
loop_
    _geom_angle_atom_site_label_1
    _geom_angle_atom_site_label_2
    _geom_angle_atom_site_label_3
    _geom_angle_site_symmetry_1
    _geom_angle_site_symmetry_3
    _geom_angle
    _geom_angle_publ_flag
    O6 In1 O4 . 1_655 86.47(4) ?
    O6 In1 O5 . 2_546 102.03(3) ?
    O4 In1 O5 1_655 2_546 100.84(3) ?
    O6 In1 O3 . . 92.90(3) ?
    O4 In1 O3 1_655 . 90.42(3) ?
    O5 In1 O3 2_546 . 161.74(3) ?
    O6 In1 O1 . 2_547 91.67(3) ?
    O4 In1 O1 1_655 2_547 177.82(3) ?
    O5 In1 O1 2_546 2_547 80.65(3) ?
    O3 In1 O1 . 2_547 88.54(3) ?
    O6 In1 O2 . 2_647 171.79(3) ?
    O4 In1 O2 1_655 2_647 91.17(3) ?
    O5 In1 O2 2_546 2_647 86.14(3) ?
    O3 In1 O2 . 2_647 79.25(2) ?
    O1 In1 O2 2_547 2_647 90.52(3) ?
    O1 P1 O2 . . 114.15(4) ?
    O1 P1 O3 . . 111.10(4) ?
    O2 P1 O3 . . 112.79(4) ?
    O1 P1 O7 . . 107.97(4) ?
    O2 P1 O7 . . 102.40(4) ?
    O3 P1 O7 . . 107.75(4) ?
    O4 P2 O5 . . 112.69(4) ?
    O4 P2 O6 . . 112.79(5) ?
    O5 P2 O6 . . 109.43(5) ?
    O4 P2 O7 . . 108.06(5) ?
    O5 P2 O7 . . 104.05(4) ?
    O6 P2 O7 . . 109.42(4) ?
    P1 O7 P2 . . 131.07(5) ?
    O2 Li1 O1 2_546 1_554 104.95(12) ?
    O2 Li1 O5 2_546 . 170.56(15) ?
    O1 Li1 O5 1_554 . 82.36(10) ?
    O2 Li1 O3 2_546 1_454 82.74(10) ?
    O1 Li1 O3 1_554 1_454 104.76(14) ?
    O5 Li1 O3 . 1_454 89.67(10) ?
    O2 Li1 O6 2_546 . 119.23(13) ?
    O1 Li1 O6 1_554 . 114.95(11) ?
    O5 Li1 O6 . . 61.10(7) ?
    O3 Li1 O6 1_454 . 124.85(11) ?
_iucr_refine_instructions_details
;
TITL   LiFe0.5In0.5P2O7 in P2(1)
CELL 0.71073   4.8698   8.2761   6.9980  90.000 109.650  90.000
ZERR    2.00   0.0002   0.0004   0.0003   0.000   0.002   0.000
LATT -1
SYMM -X, 0.5+Y, -Z
SFAC Li O  P  Fe In
UNIT 2  14  4  0.97  1.03
L.S. 10
ACTA
OMIT   0 0 2
BOND
FMAP 2
PLAN 20
EXYZ In1  Fe1
EADP In1 Fe1
SUMP 1.0 0.0001 1.0 2 1.0 3
TEMP 23.000
WGHT    0.004300
EXTI    0.011623
FVAR       1.03918   0.51378   0.48622
MOLE 1
IN1   5    0.279204    0.015329    0.764879    21.00000    0.00727    0.00677 =
         0.00816    0.00021    0.00341    0.00070
FE1   4    0.279204    0.015329    0.764879    31.00000    0.00727    0.00677 =
         0.00816    0.00021    0.00341    0.00070
P1    3    0.100108    0.332863    0.976168    11.00000    0.00698    0.00674 =
         0.00732   -0.00079    0.00292   -0.00058
P2    3   -0.296791    0.231101    0.580177    11.00000    0.00781    0.01113 =
         0.00698   -0.00012    0.00265   -0.00074
O1    2   -0.099090    0.332701    1.102289    11.00000    0.01377    0.01152 =
         0.01502   -0.00214    0.01002   -0.00187
O2    2    0.303875    0.477134    1.013716    11.00000    0.00973    0.00887 =
         0.01158    0.00044    0.00246   -0.00300
O3    2    0.258980    0.172521    0.993805    11.00000    0.01158    0.00857 =
         0.01071   -0.00045    0.00313    0.00203
O4    2   -0.562142    0.195407    0.635761    11.00000    0.01176    0.02117 =
         0.02094    0.00370    0.00935   -0.00036
O5    2   -0.368284    0.319206    0.379683    11.00000    0.02049    0.02166 =
         0.00691    0.00257    0.00230   -0.00390
O6    2   -0.119973    0.080922    0.576227    11.00000    0.01486    0.01279 =
         0.02708   -0.00713    0.00818    0.00013
O7    2   -0.098018    0.356515    0.743108    11.00000    0.01373    0.01075 =
         0.00826   -0.00100   -0.00045    0.00030
LI1   1   -0.301311    0.148572    0.179290    11.00000    0.02733    0.01893 =
         0.02449   -0.00816    0.01399   -0.00513
HKLF 4
REM    LiFe0.5In0.5P2O7 in P2(1)
REM R1 =  0.0134 for   4200 Fo > 4sig(Fo)  and  0.0137 for all   4262 data
REM    103 parameters refined using      2 restraints
END
WGHT      0.0000      0.0000
REM Highest difference peak  0.742,  deepest hole -0.547,  1-sigma level  0.095
Q1    1   0.3123  0.0849  0.7774  11.00000  0.05    0.74
Q2    1   0.3060 -0.0540  0.7790  11.00000  0.05    0.71
Q3    1   0.3643  0.0153  0.8355  11.00000  0.05    0.47
Q4    1   0.1602  0.2561  0.9863  11.00000  0.05    0.39
Q5    1  -0.5784  0.1438  0.6197  11.00000  0.05    0.38
Q6    1   0.2597  0.4219  1.0437  11.00000  0.05    0.36
Q7    1  -0.4131  0.3837  0.3636  11.00000  0.05    0.35
Q8    1  -0.5062  0.1350  0.6832  11.00000  0.05    0.35
Q9    1   0.1535  0.4022  0.9983  11.00000  0.05    0.34
Q10   1  -0.4510  0.2034  0.6600  11.00000  0.05    0.34
Q11   1  -0.0665  0.3946  1.1415  11.00000  0.05    0.33
Q12   1  -0.3191  0.2872  0.4836  11.00000  0.05    0.32
Q13   1  -0.5023  0.2059  0.5819  11.00000  0.05    0.31
Q14   1  -0.1084  0.1232  0.5217  11.00000  0.05    0.31
Q15   1  -0.1740  0.2963  0.7200  11.00000  0.05    0.30
Q16   1   0.0891  0.2622  0.9637  11.00000  0.05    0.30
Q17   1   0.2811  0.2359  0.9574  11.00000  0.05    0.29
Q18   1  -0.1085  0.0095  0.5854  11.00000  0.05    0.28
Q19   1   0.1532  0.1536  0.8825  11.00000  0.05    0.28
Q20   1  -0.1743  0.1446  0.5596  11.00000  0.05    0.27
;
data_global
_journal_date_recd_electronic     2011-02-24
_journal_date_accepted     2011-03-09
_journal_name_full     'Acta Crystallographica, Section E'
_journal_year     2011
_journal_volume     67
_journal_issue      4
_journal_page_first     i27
_journal_page_last     i27
_journal_paper_category     QI
_journal_coeditor_code     BR2162
_publ_contact_author_name     'Hafid Zouihri'
_publ_contact_author_address
;
Laboratoire de Chimie du Solide Appliqu\'ee, Facult\'e des Sciences,
Universit\'e Mohammed V-Agdal, Avenue Ibn Batouta, BP 1014, Rabat, Morocco.
;
_publ_contact_author_email     'zouihri@cnrst.ma'
_publ_contact_author_fax     '212 537 77 54 40'
_publ_contact_author_phone     '212 537 77 54 40'
_publ_section_title
;
A mixed indium--iron lithium diphosphate, In~0.51~Fe~0.49~LiP~2~O~7~
;
loop_
    _publ_author_name
    _publ_author_footnote
    _publ_author_address
    'Zouihri, Hafid'
;
Permanant address:
Centre National pour la Recherche Scientifique et Technique, Division UATRS,
Angle Allal AlFassi et Avenue des FAR, Hay Ryad, BP 8027 Rabat, Morocco.
;
;
Laboratoire de Chimie du Solide Appliqu\'ee, Facult\'e des Sciences,
Universit\'e Mohammed V-Agdal, Avenue Ibn Batouta, BP 1014 Rabat, Morocco
;
    'Saadi, Mohamed' .
;
Laboratoire de Chimie du Solide Appliqu\'ee, Facult\'e des Sciences,
Universit\'e Mohammed V-Agdal, Avenue Ibn Batouta, BP 1014 Rabat, Morocco
;
    'Jaber, Boujemaa' .
;
Centre National pour la Recherche Scientifique et Technique, Division UATRS
Angle Allal AlFassi et Avenue des FAR, Hay Ryad, BP 8027 Rabat, Morocco
;
    'El Ammari, Lehcen' .
;
Laboratoire de Chimie du Solide Appliqu\'ee, Facult\'e des Sciences,
Universit\'e Mohammed V-Agdal, Avenue Ibn Batouta, BP 1014 Rabat, Morocco
;
