# Supplementary material for: A mixed indium–iron lithium diphosphate, In0.51Fe0.49LiP2O7
Source: Acta Crystallogr Sect E Struct Rep Online. 2011 Mar 15;67(Pt 4):i27. doi: 10.1107/S1600536811009111 (PMC3099915; doi:10.1107/S1600536811009111)
Supplement: Supplementary file 2 [file e-67-00i27-Isup2.hkl]

#
# h,k,l, Fc-squared, Fo-squared, sigma(Fo-squared) and status flag
#
data_I
_shelx_title '   LiFe0.5In0.5P2O7 in P2(1)'
_shelx_refln_list_code          4
_shelx_F_calc_maximum      100.90
_exptl_crystal_F_000       253.69
_reflns_d_resolution_high  0.5023
 
loop_
 _symmetry_equiv_pos_as_xyz
 'x, y, z'
 '-x, y+1/2, -z'
 
_cell_length_a     4.8698
_cell_length_b     8.2761
_cell_length_c     6.9980
_cell_angle_alpha  90.000
_cell_angle_beta  109.650
_cell_angle_gamma  90.000
 
_shelx_F_squared_multiplier     1.000
 
loop_
 _refln_index_h
 _refln_index_k
 _refln_index_l
 _refln_F_squared_calc
 _refln_F_squared_meas
 _refln_F_squared_sigma
 _refln_observed_status
   2 -14   0      419.70      403.38     19.78 o
   4 -14   0      225.67      237.40     10.35 o
   2 -13   0        4.42        8.02      3.01 o
   3 -13   0      203.92      195.69     10.86 o
   4 -13   0      204.93      203.26     11.25 o
   5 -13   0      101.73       94.79      6.03 o
   1 -12   0       48.93       48.57      5.18 o
   2 -12   0      167.46      160.53      9.30 o
   3 -12   0        7.39        6.94      2.86 o
   4 -12   0       93.22       84.41      6.81 o
   5 -12   0      207.38      205.25      8.94 o
   6 -12   0      141.42      153.54     10.11 o
   1 -11   0      819.42      770.34     31.84 o
   2 -11   0      453.27      453.21     13.14 o
   3 -11   0      647.83      636.42     24.21 o
   4 -11   0      209.82      198.60     10.67 o
   5 -11   0      118.47      119.84      6.57 o
   6 -11   0      240.51      240.40     11.23 o
   2 -10   0      454.94      470.19     18.28 o
   3 -10   0      183.32      179.11      9.47 o
   4 -10   0      197.03      195.85      9.66 o
   5 -10   0      336.86      320.36     13.36 o
   6 -10   0       60.31       61.51      5.88 o
   7 -10   0      171.63      171.52     10.07 o
   3  -9   0      221.30      218.67     11.26 o
   4  -9   0      152.81      144.33      8.39 o
   5  -9   0       57.62       52.67      4.34 o
   6  -9   0      139.89      133.90      8.63 o
   7  -9   0       43.05       34.84      4.76 o
   1  -8   0      276.56      269.01     19.98 o
   4  -8   0      915.96      899.67     34.00 o
   5  -8   0      214.17      200.02     13.18 o
   6  -8   0        2.18        0.25      2.41 o
   7  -8   0      232.06      249.93     12.29 o
   1  -7   0     3056.77     3040.68    113.70 o
   3  -7   0      880.91      896.77     35.18 o
   4  -7   0      776.68      802.70     29.17 o
   5  -7   0      245.29      241.25      9.25 o
   6  -7   0      749.01      752.61     29.18 o
   7  -7   0       35.71       37.93      4.56 o
   8  -7   0      225.82      227.33      8.33 o
   0  -6   0     5186.31     5022.89    255.40 o
   1  -6   0       36.82       38.78      5.87 o
   2  -6   0      862.73      856.39     46.50 o
   3  -6   0      167.58      147.08     13.00 o
   5  -6   0      707.68      678.80     20.55 o
   6  -6   0      401.97      389.81     12.92 o
   7  -6   0      219.61      221.59     11.66 o
   8  -6   0       24.43       29.32      2.90 o
   1  -5   0     1597.80     1561.16     84.46 o
   2  -5   0      372.48      348.00     21.48 o
   3  -5   0      525.94      551.01     31.09 o
   5  -5   0      239.57      230.92     10.10 o
   6  -5   0      140.62      140.22      7.66 o
   7  -5   0       39.82       34.57      4.08 o
   8  -5   0      193.64      196.47      7.39 o
   1  -4   0     2169.24     2212.50    114.99 o
   2  -4   0     3287.85     3368.64     84.48 o
   3  -4   0     1268.57     1334.80     33.91 o
   4  -4   0     1605.30     1639.98     77.71 o
   5  -4   0      609.49      622.08     24.21 o
   6  -4   0       74.52       74.42      3.93 o
   7  -4   0      576.32      572.23     21.87 o
   8  -4   0       58.68       60.64      3.83 o
   1  -3   0     1723.26     1518.47     42.51 o
   2  -3   0      653.87      678.71     23.52 o
   3  -3   0     1843.13     1868.41     62.48 o
   4  -3   0     1115.37     1134.53     32.57 o
   5  -3   0      197.72      199.18      6.90 o
   6  -3   0      594.20      595.66     20.30 o
   7  -3   0       66.15       61.02      2.92 o
   8  -3   0      221.66      205.82      6.34 o
   1  -2   0      994.78      967.22     27.17 o
   2  -2   0     2613.71     2627.70     88.30 o
   3  -2   0      291.65      297.80      8.85 o
   4  -2   0     1301.76     1316.91     49.78 o
   5  -2   0      136.44      138.83      7.32 o
   6  -2   0       39.58       41.83      2.30 o
   7  -2   0      319.63      303.89      8.22 o
   8  -2   0       12.02       12.71      1.69 o
   9  -2   0      205.29      197.46      7.63 o
   1  -1   0     3121.36     3103.53     75.26 o
   2  -1   0      686.40      673.89     15.46 o
   3  -1   0     1388.20     1385.11     30.80 o
   4  -1   0      407.09      416.10     16.91 o
   6  -1   0      218.07      213.29      5.69 o
   7  -1   0       64.28       63.21      2.93 o
   8  -1   0      276.75      262.41      8.78 o
   9  -1   0        5.09        3.72      1.47 o
   1   0   0       23.21       19.12      0.62 o
   2   0   0     4898.91     4813.73    102.53 o
   3   0   0     1183.61     1201.91     25.70 o
   4   0   0      147.39      156.34      4.07 o
   5   0   0     3129.56     3210.02    108.56 o
   6   0   0      508.89      500.38     10.11 o
   7   0   0      626.54      604.27     13.76 o
   8   0   0        0.45        0.04      1.11 o
   9   0   0       86.55       82.28      6.48 o
   1   1   0     2972.44     2849.68     57.14 o
   2   1   0      682.67      690.15     10.49 o
   3   1   0     1374.32     1373.13     22.31 o
   4   1   0      345.74      362.02      7.73 o
   5   1   0      532.82      528.65     14.88 o
   6   1   0      207.82      209.90      5.02 o
   7   1   0       69.06       65.82      2.92 o
   8   1   0      261.84      255.40      7.20 o
   9   1   0        4.61        4.51      1.48 o
   0   2   0      139.57      129.08      5.69 o
   1   2   0     1039.19     1055.20     20.69 o
   2   2   0     2719.91     2783.74     47.18 o
   3   2   0      301.24      307.51      4.73 o
   4   2   0     1393.44     1382.37     26.16 o
   5   2   0      107.14      110.98      4.49 o
   6   2   0       27.86       31.10      1.54 o
   7   2   0      357.12      345.35      7.57 o
   8   2   0       11.16       13.78      1.72 o
   9   2   0      216.69      212.06      6.79 o
   1   3   0     1842.83     1662.31     31.89 o
   2   3   0      709.09      726.49     14.35 o
   3   3   0     1927.84     1960.95     30.23 o
   4   3   0     1161.79     1162.85     19.87 o
   5   3   0      200.26      198.16      4.24 o
   6   3   0      605.22      598.06     10.93 o
   7   3   0       57.20       58.92      2.32 o
   8   3   0      237.84      225.96      6.44 o
   0   4   0     2982.02     2776.19    113.19 o
   1   4   0     2113.22     2190.26     43.70 o
   2   4   0     3134.61     3055.01     62.37 o
   3   4   0     1209.67     1224.29     19.84 o
   4   4   0     1467.97     1444.91     25.36 o
   5   4   0      639.80      647.55     11.62 o
   6   4   0       95.09       93.83      2.70 o
   7   4   0      526.76      522.33     10.04 o
   8   4   0       61.68       61.89      3.22 o
   1   5   0     1548.65     1589.64     29.34 o
   2   5   0      378.28      354.04      7.29 o
   3   5   0      521.97      543.84     11.03 o
   4   5   0       38.66       37.25      1.49 o
   5   5   0      225.87      217.31      4.31 o
   6   5   0      120.39      120.48      3.36 o
   7   5   0       36.36       35.18      2.06 o
   8   5   0      190.72      186.12      5.97 o
   0   6   0     5127.73     4879.89    193.88 o
   1   6   0       43.51       49.17      1.69 o
   2   6   0      873.97      819.97     14.66 o
   3   6   0      168.23      172.01      3.39 o
   4   6   0      238.71      234.51      4.83 o
   5   6   0      705.12      696.63     11.44 o
   6   6   0      399.11      394.66      7.84 o
   7   6   0      243.57      240.08      6.71 o
   8   6   0       23.69       24.33      1.97 o
   1   7   0     3123.19     3043.82     45.16 o
   2   7   0       63.08       72.93      3.60 o
   3   7   0      886.57      867.41     14.22 o
   4   7   0      790.29      775.73     13.80 o
   5   7   0      260.73      257.08      5.44 o
   6   7   0      778.84      751.21     15.06 o
   7   7   0       35.08       36.21      2.58 o
   8   7   0      226.67      224.41      5.91 o
   0   8   0      244.72      250.00      6.09 o
   1   8   0      284.82      287.82      5.45 o
   2   8   0     1135.79     1140.07     18.34 o
   3   8   0      344.56      337.89      6.02 o
   4   8   0      933.20      919.45     13.47 o
   5   8   0      162.13      159.89      4.08 o
   6   8   0        2.23        1.89      1.26 o
   7   8   0      219.11      217.63      6.63 o
   1   9   0      468.97      463.37      9.18 o
   2   9   0       94.01       92.89      2.27 o
   3   9   0      262.46      262.17      4.29 o
   4   9   0      163.52      160.06      3.12 o
   5   9   0       53.58       55.06      2.56 o
   6   9   0      140.49      139.88      4.83 o
   7   9   0       40.99       38.97      2.67 o
   0  10   0     1128.90     1103.31     25.02 o
   1  10   0       89.99       92.72      2.56 o
   2  10   0      457.91      446.73      7.31 o
   3  10   0      188.82      188.98      4.05 o
   4  10   0      174.61      172.21      3.65 o
   5  10   0      373.68      368.69      8.25 o
   6  10   0       66.84       64.54      3.32 o
   7  10   0      162.63      163.50      5.59 o
   1  11   0      798.72      804.22     13.38 o
   2  11   0      432.39      429.24      7.75 o
   3  11   0      611.09      599.25     11.32 o
   4  11   0      205.08      204.77      4.88 o
   5  11   0      110.67      110.69      4.37 o
   6  11   0      244.13      249.41      7.24 o
   0  12   0      625.62      634.12     15.63 o
   1  12   0       55.89       63.32      2.50 o
   2  12   0      150.68      158.05      4.23 o
   3  12   0        5.99        6.79      1.53 o
   4  12   0      107.90      107.15      4.28 o
   5  12   0      178.98      179.85      7.39 o
   6  12   0      136.91      144.94      5.23 o
   1  13   0      585.44      592.07     14.54 o
   2  13   0        5.29        4.98      1.50 o
   3  13   0      203.65      209.00      6.49 o
   4  13   0      215.30      212.73      6.61 o
   5  13   0      104.63      103.48      5.29 o
   0  14   0      229.73      235.60     12.09 o
   1  14   0       53.22       57.03      5.77 o
   2  14   0      431.42      447.63     13.45 o
   3  14   0      130.96      138.45      5.15 o
   4  14   0      230.12      243.93      7.33 o
   1  15   0      216.21      217.22      8.30 o
   2  15   0       68.86       70.16      4.53 o
   3  15   0      176.18      177.97      7.39 o
   0  16   0      221.62      235.67     12.56 o
   1  16   0        7.57       10.60      2.67 o
   2  16   0       47.55       46.07      3.91 o
  -2 -16   1       21.90       19.29      8.32 o
  -3 -15   1       65.87       59.46      5.12 o
   3 -15   1       90.38       97.45      7.96 o
  -5 -14   1        1.54        4.17      2.87 o
  -4 -14   1       11.96       11.20      3.24 o
  -3 -14   1      219.84      220.89     11.59 o
  -2 -14   1       67.25       66.69      6.24 o
   2 -14   1       37.43       44.95      5.13 o
   3 -14   1      239.88      248.71     13.24 o
   4 -14   1      150.76      152.79      9.96 o
  -5 -13   1      108.17      114.66      6.72 o
  -4 -13   1      353.79      341.80     12.94 o
  -3 -13   1       78.32       73.26      6.47 o
  -2 -13   1      405.80      384.91     16.94 o
   1 -13   1      206.07      195.31     10.96 o
   2 -13   1      329.59      305.30     15.48 o
   3 -13   1      114.78      120.48      8.23 o
   4 -13   1       59.92       57.78      5.98 o
   5 -13   1      139.50      130.43      8.67 o
  -6 -12   1      159.46      163.99      8.05 o
  -5 -12   1      252.63      253.28     10.35 o
  -4 -12   1      134.08      129.29      8.03 o
  -3 -12   1      448.57      430.39     19.23 o
  -2 -12   1       18.84       21.02      3.60 o
  -1 -12   1      444.25      453.64     19.54 o
   1 -12   1      583.78      556.68     23.76 o
   2 -12   1      212.49      208.59     11.55 o
   3 -12   1      229.05      224.35     12.13 o
   4 -12   1      175.70      171.93      7.15 o
   5 -12   1       33.94       30.42      4.04 o
  -7 -11   1      227.28      214.13     12.36 o
  -6 -11   1       33.57       37.25      6.07 o
  -5 -11   1      136.23      127.16      8.25 o
  -4 -11   1      157.55      150.27      9.37 o
  -3 -11   1        7.26        7.38      2.66 o
  -2 -11   1      566.24      575.63     24.30 o
  -1 -11   1      101.91      104.83      6.75 o
   0 -11   1      551.94      558.24     22.59 o
   1 -11   1       25.97       32.14      3.90 o
   2 -11   1      187.19      193.58      9.89 o
   3 -11   1      254.47      255.66     12.82 o
   4 -11   1      203.83      200.46      8.82 o
   5 -11   1      119.04      116.98      7.91 o
   6 -11   1       94.77      102.56      7.52 o
  -7 -10   1       28.64       30.64      4.60 o
  -6 -10   1      188.27      195.53      8.30 o
  -5 -10   1      146.94      137.74      6.97 o
  -4 -10   1      467.90      446.93     19.56 o
  -2 -10   1      192.27      191.08      9.58 o
   2 -10   1      226.29      222.30     10.30 o
   3 -10   1      399.50      388.88     12.50 o
   4 -10   1      180.90      182.22      6.58 o
   5 -10   1       90.04       89.05      6.82 o
   6 -10   1      256.00      248.28     13.30 o
  -7  -9   1      268.34      276.42     10.46 o
  -6  -9   1      211.61      217.90      8.83 o
  -5  -9   1      362.96      353.78     12.49 o
  -4  -9   1      732.91      701.18     26.66 o
  -3  -9   1      312.40      313.36     13.04 o
   3  -9   1      295.30      287.07     13.22 o
   4  -9   1       56.11       54.29      3.62 o
   5  -9   1      382.86      396.34     17.31 o
   6  -9   1        2.49        4.52      2.73 o
   7  -9   1      167.28      174.22      9.83 o
  -8  -8   1      230.15      229.29     12.15 o
  -7  -8   1       66.19       65.79      4.74 o
  -6  -8   1      442.54      443.33     12.64 o
  -5  -8   1       31.21       41.99      8.13 o
  -4  -8   1      108.29      108.42      6.39 o
  -1  -8   1     2021.91     2029.78    110.73 o
   4  -8   1      658.00      665.23     19.27 o
   5  -8   1      315.63      333.20     14.48 o
   6  -8   1      153.97      152.74      9.24 o
   7  -8   1       17.13       17.28      3.79 o
  -8  -7   1       12.93       11.68      3.44 o
  -7  -7   1      143.77      147.54      8.67 o
  -6  -7   1       40.65       39.95      3.58 o
  -5  -7   1       96.19       96.21      6.77 o
  -4  -7   1      345.49      349.70     14.98 o
  -3  -7   1      154.49       98.45     12.88 o
  -2  -7   1      850.84      867.27     32.63 o
  -1  -7   1      331.22      324.44     14.92 o
   0  -7   1      467.65      469.77     29.90 o
   1  -7   1      156.41      144.47     13.26 o
   2  -7   1      722.42      728.25     41.92 o
   3  -7   1      152.41      120.33     11.68 o
   4  -7   1      715.25      723.86     26.12 o
   5  -7   1      175.53      167.25      8.93 o
   6  -7   1      143.53      140.66      8.34 o
   7  -7   1      282.23      290.81     14.06 o
   8  -7   1        9.91        9.92      2.30 o
  -8  -6   1      153.62      148.77      6.20 o
  -7  -6   1      104.65      106.50      4.88 o
  -6  -6   1      173.55      175.46      5.63 o
  -5  -6   1     1313.12     1294.09     35.96 o
  -3  -6   1      709.34      721.77     28.12 o
  -2  -6   1      187.75      177.57      9.90 o
  -1  -6   1      929.50      862.41     47.91 o
   0  -6   1     1929.65     1777.37     99.09 o
   1  -6   1     4078.43     4115.68    203.21 o
   2  -6   1      703.54      696.85     37.67 o
   3  -6   1      627.65      621.32     36.78 o
   5  -6   1      262.20      251.00     12.75 o
   6  -6   1      704.87      705.97     26.65 o
   7  -6   1       18.46       19.28      3.62 o
   8  -6   1      257.52      255.30      9.24 o
  -8  -5   1       48.12       49.40      2.81 o
  -7  -5   1      697.89      706.97     20.03 o
  -6  -5   1      163.06      161.60      5.25 o
  -5  -5   1      379.61      370.94     12.37 o
  -4  -5   1      953.95      890.95     42.24 o
  -3  -5   1       14.00       14.69      1.70 o
  -2  -5   1     3235.52     3283.34     94.94 o
  -1  -5   1      263.75      263.30     16.84 o
   0  -5   1     3900.89     3789.69    193.99 o
   1  -5   1      519.91      527.62     31.08 o
   2  -5   1      895.00      888.28     39.76 o
   3  -5   1     2054.60     2163.69    108.30 o
   5  -5   1      584.22      557.84     22.03 o
   6  -5   1       88.68       94.81      6.11 o
   7  -5   1      204.67      188.98      9.94 o
   8  -5   1       53.15       53.43      3.77 o
  -9  -4   1       20.76       21.52      2.13 o
  -8  -4   1      196.22      196.97      6.10 o
  -7  -4   1       51.78       54.32      3.39 o
  -6  -4   1      393.86      385.84      9.43 o
  -5  -4   1      246.05      253.82      7.47 o
  -4  -4   1      603.20      615.58     18.95 o
  -3  -4   1      589.72      597.21     17.97 o
  -2  -4   1      491.89      542.74     17.01 o
  -1  -4   1     2262.47     2097.57    113.64 o
   0  -4   1      277.37      235.94     15.76 o
   1  -4   1     2123.45     2011.52     68.46 o
   2  -4   1       29.00       33.38      2.55 o
   3  -4   1      845.69      865.38     29.94 o
   5  -4   1      551.44      519.88     19.95 o
   6  -4   1      269.01      263.86     12.76 o
   7  -4   1       46.74       49.50      3.38 o
   8  -4   1      159.51      159.31      6.43 o
  -9  -3   1      176.04      182.40      5.69 o
  -8  -3   1        5.67        4.37      1.41 o
  -7  -3   1      120.41      118.34      3.94 o
  -6  -3   1      135.77      131.62      4.22 o
  -5  -3   1      754.60      755.19     32.73 o
  -4  -3   1      580.57      601.67     16.33 o
  -3  -3   1     1935.39     1976.18     53.73 o
  -2  -3   1     1585.45     1649.97     37.66 o
  -1  -3   1       21.40       30.04      2.26 o
   0  -3   1     2578.33     2393.32    126.81 o
   1  -3   1      283.61      300.63      9.97 o
   2  -3   1     2898.18     2885.02     95.47 o
   3  -3   1      140.93      130.87      4.80 o
   5  -3   1      471.14      463.68     18.29 o
   6  -3   1      129.22      121.29      7.30 o
   7  -3   1      427.85      410.96     12.32 o
   8  -3   1       71.63       75.48      4.40 o
  -9  -2   1       22.42       21.80      2.08 o
  -8  -2   1      670.90      640.56     17.89 o
  -7  -2   1      159.12      157.39      4.75 o
  -6  -2   1     1007.51     1003.34     26.29 o
  -5  -2   1      606.31      601.65     25.75 o
  -4  -2   1      535.19      525.35     13.60 o
  -3  -2   1     5617.76     5658.25    151.17 o
  -2  -2   1      112.16      133.16      3.28 o
  -1  -2   1    10040.78     9245.98    250.92 o
   0  -2   1     1410.20     1466.56     60.10 o
   1  -2   1      817.91      740.76     21.73 o
   2  -2   1     1644.15     1647.39     55.50 o
   3  -2   1      593.02      589.76     16.32 o
   4  -2   1     1698.25     1764.22     65.09 o
   5  -2   1      489.11      468.27     19.39 o
   6  -2   1      242.65      238.57      6.33 o
   7  -2   1       21.79       22.16      2.34 o
   8  -2   1      115.01      111.87      5.21 o
  -9  -1   1      129.23      130.58      5.72 o
  -8  -1   1       32.98       31.75      2.20 o
  -7  -1   1      382.53      368.84      8.06 o
  -6  -1   1      313.28      313.03      7.90 o
  -5  -1   1      503.55      524.87     23.57 o
  -4  -1   1     1158.63     1149.34     52.62 o
  -3  -1   1      337.81      376.41      8.87 o
  -2  -1   1     1826.36     1734.93     38.47 o
  -1  -1   1     2757.06     2726.15     51.11 o
   0  -1   1     6532.39     6835.70    125.16 o
   1  -1   1     2116.37     2137.47     67.49 o
   2  -1   1     3207.69     3257.16     72.79 o
   3  -1   1      892.61      909.74     20.87 o
   4  -1   1      978.65      987.92     30.82 o
   5  -1   1      566.15      540.47     15.01 o
   6  -1   1      125.84      123.19      4.02 o
   7  -1   1      459.58      449.58     11.37 o
   8  -1   1        7.58        8.89      2.83 o
  -9   0   1        3.64        3.39      1.39 o
  -8   0   1      103.57      100.61      3.82 o
  -7   0   1        3.71        4.93      1.05 o
  -6   0   1       44.24       45.68      2.15 o
  -5   0   1      947.48      966.74     26.31 o
  -4   0   1      386.04      404.69     11.98 o
  -3   0   1      706.91      736.51     15.17 o
  -2   0   1      808.63      818.22     18.89 o
  -1   0   1      818.50      858.88     19.81 o
   0   0   1      368.10      371.01      6.25 o
   1   0   1     8139.86     8481.59    162.67 o
   2   0   1     1263.52     1405.99     24.01 o
   3   0   1     1152.49     1184.92     25.38 o
   4   0   1      148.38      154.15      5.64 o
   5   0   1       61.97       63.10      3.01 o
   6   0   1      658.48      647.60     12.62 o
   7   0   1      103.35      103.86      3.41 o
   8   0   1      291.42      281.91      7.85 o
  -9   1   1      135.02      132.84      4.67 o
  -8   1   1       30.53       29.41      2.15 o
  -7   1   1      381.16      376.31      8.08 o
  -6   1   1      351.49      349.03      7.11 o
  -5   1   1      539.77      535.26     14.79 o
  -4   1   1     1274.66     1281.93     27.48 o
  -3   1   1      305.55      326.90      7.24 o
  -2   1   1     1815.75     1655.74     56.76 o
  -1   1   1     2726.80     2684.17     41.91 o
   0   1   1     6673.19     6891.94    132.50 o
   1   1   1     2189.79     2276.63     41.42 o
   2   1   1     3178.82     3252.41     59.83 o
   3   1   1      900.50      927.33     14.97 o
   4   1   1      908.04      908.84     17.13 o
   5   1   1      595.26      585.18     12.88 o
   6   1   1      114.09      113.27      3.39 o
   7   1   1      495.59      489.15      9.22 o
   8   1   1        7.95        5.53      2.08 o
  -9   2   1       22.95       24.71      2.13 o
  -8   2   1      656.59      643.26     14.72 o
  -7   2   1      152.25      149.10      3.78 o
  -6   2   1     1030.25     1008.54     18.87 o
  -5   2   1      556.50      559.75     15.86 o
  -4   2   1      471.28      473.01      9.94 o
  -3   2   1     5652.90     5405.48    108.58 o
  -2   2   1       94.37      114.34      3.04 o
  -1   2   1    10181.29     9606.66    156.98 o
   0   2   1     1389.94     1398.86     22.08 o
   1   2   1      671.95      625.07     12.15 o
   2   2   1     1686.67     1759.96     31.79 o
   3   2   1      555.63      565.12      8.87 o
   4   2   1     1743.84     1775.74     28.64 o
   5   2   1      541.06      521.11     11.68 o
   6   2   1      226.24      228.88      5.02 o
   7   2   1       22.30       23.54      1.58 o
   8   2   1      122.33      116.55      3.84 o
  -9   3   1      165.65      165.59      5.50 o
  -8   3   1        6.35        9.12      1.53 o
  -7   3   1      102.96       99.20      2.98 o
  -6   3   1      132.68      126.94      3.21 o
  -5   3   1      744.90      732.30     14.78 o
  -4   3   1      511.56      527.45      9.98 o
  -3   3   1     1934.06     1950.74     28.76 o
  -2   3   1     1485.21     1540.34     28.19 o
  -1   3   1       20.50       25.04      0.77 o
   0   3   1     2584.72     2445.66     40.61 o
   1   3   1      253.59      270.97      6.22 o
   2   3   1     2920.97     3010.40     45.33 o
   3   3   1      108.17      105.83      2.06 o
   4   3   1      609.11      608.70     10.13 o
   5   3   1      457.21      468.97      8.80 o
   6   3   1      132.64      135.31      3.49 o
   7   3   1      418.90      408.47      8.17 o
   8   3   1       72.79       77.93      3.14 o
  -9   4   1       20.39       21.76      2.10 o
  -8   4   1      211.00      210.93      6.10 o
  -7   4   1       52.19       53.28      2.16 o
  -6   4   1      357.98      351.58      7.05 o
  -5   4   1      285.15      280.67      5.44 o
  -4   4   1      654.42      658.19     12.69 o
  -3   4   1      592.03      585.17      9.22 o
  -2   4   1      531.88      571.43     10.36 o
  -1   4   1     2213.94     2180.24     33.07 o
   0   4   1      292.17      262.82      5.04 o
   1   4   1     2228.51     2181.52     41.70 o
   2   4   1       17.17       21.00      0.92 o
   3   4   1      898.05      909.84     12.47 o
   4   4   1      294.30      299.58      5.48 o
   5   4   1      511.19      507.35      9.54 o
   6   4   1      298.63      291.85      6.68 o
   7   4   1       46.92       49.13      2.23 o
   8   4   1      152.67      151.09      4.60 o
  -8   5   1       51.26       51.57      2.85 o
  -7   5   1      733.07      720.45     13.10 o
  -6   5   1      171.33      168.90      3.96 o
  -5   5   1      400.35      403.23      6.34 o
  -4   5   1      982.66      935.12     18.02 o
  -3   5   1       19.83       20.13      1.16 o
  -2   5   1     3333.28     3280.57     51.03 o
  -1   5   1      259.17      263.16      4.50 o
   0   5   1     3889.70     3709.69     65.04 o
   1   5   1      538.57      546.38      9.66 o
   2   5   1      889.79      875.91     15.41 o
   3   5   1     2063.84     2045.44     29.73 o
   4   5   1      291.84      288.52      5.84 o
   5   5   1      570.16      567.78      9.59 o
   6   5   1       75.53       77.12      2.94 o
   7   5   1      186.19      182.14      5.02 o
   8   5   1       51.50       50.47      2.65 o
  -8   6   1      143.17      142.05      4.91 o
  -7   6   1       91.80       93.80      3.27 o
  -6   6   1      175.06      174.94      4.17 o
  -5   6   1     1255.40     1274.98     18.48 o
  -4   6   1      583.95      578.47     11.79 o
  -3   6   1      683.28      682.95     12.50 o
  -2   6   1      208.69      200.02      4.11 o
  -1   6   1      880.94      857.44     15.92 o
   0   6   1     1908.52     1877.22     32.92 o
   1   6   1     3959.70     3847.73     60.18 o
   2   6   1      677.85      644.56     13.02 o
   3   6   1      654.80      654.82     10.01 o
   4   6   1      226.29      222.98      4.37 o
   5   6   1      311.10      309.06      6.20 o
   6   6   1      677.39      666.92     13.76 o
   7   6   1       22.15       21.02      1.80 o
   8   6   1      268.14      270.19      6.73 o
  -8   7   1       10.71       12.45      1.60 o
  -7   7   1      131.38      130.51      4.02 o
  -6   7   1       57.14       60.18      2.26 o
  -5   7   1      107.02      106.22      2.62 o
  -4   7   1      386.74      371.92      7.07 o
  -3   7   1      151.66      147.24      3.73 o
  -2   7   1      805.86      773.95     14.29 o
  -1   7   1      321.02      315.73      5.96 o
   0   7   1      495.86      494.70      8.80 o
   1   7   1      174.87      166.61      3.35 o
   2   7   1      736.33      722.80     13.36 o
   3   7   1      134.08      129.89      3.28 o
   4   7   1      681.83      679.32     10.45 o
   5   7   1      177.56      173.94      4.89 o
   6   7   1      141.70      139.11      4.23 o
   7   7   1      302.32      291.66      8.02 o
   8   7   1        9.76        9.45      1.60 o
  -8   8   1      226.51      228.89      6.73 o
  -7   8   1       70.99       70.55      3.30 o
  -6   8   1      453.40      453.72      8.88 o
  -5   8   1       41.28       45.20      1.77 o
  -4   8   1      102.40      100.82      2.57 o
  -3   8   1     1128.03     1079.51     18.57 o
  -2   8   1       67.33       62.16      2.05 o
  -1   8   1     2092.01     2054.43     37.74 o
   0   8   1       45.17       45.48      1.88 o
   1   8   1      352.35      341.66      7.74 o
   2   8   1      404.98      412.65      7.32 o
   3   8   1      556.65      541.62      9.31 o
   4   8   1      704.35      709.35     11.35 o
   5   8   1      312.87      313.88      6.56 o
   6   8   1      169.74      167.50      5.33 o
   7   8   1       13.89       18.01      2.02 o
  -7   9   1      268.92      262.41      7.46 o
  -6   9   1      211.62      207.95      5.49 o
  -5   9   1      346.06      353.40      6.59 o
  -4   9   1      707.22      687.86     11.43 o
  -3   9   1      293.88      293.39      5.51 o
  -2   9   1     1110.86     1080.36     21.35 o
  -1   9   1       56.41       51.73      2.51 o
   0   9   1     1113.79     1113.65     22.93 o
   1   9   1      235.50      237.56      5.31 o
   2   9   1      604.81      598.61      8.55 o
   3   9   1      316.96      310.58      5.67 o
   4   9   1       59.12       60.92      2.13 o
   5   9   1      393.23      397.45      7.97 o
   6   9   1        4.33        4.85      2.00 o
   7   9   1      146.29      151.47      5.36 o
  -7  10   1       26.14       29.77      2.39 o
  -6  10   1      163.93      171.05      4.97 o
  -5  10   1      147.78      145.06      3.92 o
  -4  10   1      500.95      485.74      8.49 o
  -3  10   1      174.45      169.48      3.50 o
  -2  10   1      203.05      201.30      4.61 o
  -1  10   1      476.09      470.56      8.33 o
   0  10   1       22.31       23.88      1.23 o
   1  10   1     1299.38     1273.75     20.26 o
   2  10   1      188.59      186.53      4.12 o
   3  10   1      433.87      427.47      6.87 o
   4  10   1      145.00      144.18      3.32 o
   5  10   1       82.04       85.76      2.77 o
   6  10   1      270.01      278.85      7.81 o
  -7  11   1      244.06      249.40      7.10 o
  -6  11   1       32.68       34.43      2.56 o
  -5  11   1      137.77      138.60      4.78 o
  -4  11   1      182.47      187.10      5.16 o
  -3  11   1        8.56        9.25      1.18 o
  -2  11   1      610.46      632.17      9.85 o
  -1  11   1      104.08      106.91      3.16 o
   0  11   1      532.83      530.36      9.37 o
   1  11   1       32.57       35.49      1.66 o
   2  11   1      173.17      170.02      4.29 o
   3  11   1      263.18      255.03      5.69 o
   4  11   1      206.48      206.56      5.01 o
   5  11   1      111.20      112.60      3.51 o
   6  11   1       91.09       91.35      4.11 o
  -6  12   1      183.15      181.13      7.10 o
  -5  12   1      243.74      249.60      8.88 o
  -4  12   1      123.99      117.89      5.53 o
  -3  12   1      474.79      469.15     10.16 o
  -2  12   1       19.26       22.75      1.53 o
  -1  12   1      471.26      482.84      9.39 o
   0  12   1      111.46      116.34      3.46 o
   1  12   1      553.73      561.35     10.71 o
   2  12   1      222.93      221.35      6.72 o
   3  12   1      227.86      226.47      7.01 o
   4  12   1      175.34      173.60      6.96 o
   5  12   1       41.46       42.83      2.57 o
  -5  13   1      100.76      104.27      5.37 o
  -4  13   1      351.47      352.21     12.59 o
  -3  13   1       81.31       80.79      3.85 o
  -2  13   1      379.81      381.90      8.83 o
  -1  13   1       49.78       54.85      3.58 o
   0  13   1      291.77      290.22      8.26 o
   1  13   1      203.94      193.45      7.36 o
   2  13   1      337.52      331.29     10.59 o
   3  13   1      107.46      107.06      5.42 o
   4  13   1       59.57       61.55      4.23 o
   5  13   1      138.00      134.77      6.24 o
  -5  14   1        5.86        5.08      2.26 o
  -4  14   1       15.99       16.39      2.62 o
  -3  14   1      204.25      209.89      6.66 o
  -2  14   1       62.23       65.02      3.59 o
  -1  14   1      345.89      349.30      9.29 o
   0  14   1      119.19      126.04      5.92 o
   1  14   1       91.60       92.03      5.02 o
   2  14   1       34.85       38.66      4.48 o
   3  14   1      233.59      238.21     10.57 o
   4  14   1      154.35      153.06      6.73 o
  -3  15   1       59.11       62.47      3.56 o
  -2  15   1      215.93      221.91      6.94 o
  -1  15   1        4.74        5.04      2.25 o
   0  15   1      308.63      313.22     10.65 o
   1  15   1       17.55       19.44      2.97 o
   2  15   1      190.70      189.10      7.68 o
   3  15   1      105.39      100.00      5.45 o
  -2  16   1       21.47       23.91      3.14 o
  -1  16   1      183.78      187.87      7.61 o
   0  16   1       26.72       31.97      3.44 o
   1  16   1      356.34      373.45     12.21 o
  -2 -16   2      192.06      196.73      9.18 o
  -1 -16   2       35.91       37.78      8.14 o
   0 -16   2      166.61      172.12     14.04 o
  -4 -15   2       36.02       34.56      4.28 o
  -3 -15   2      226.09      224.82      9.90 o
  -2 -15   2       12.38       10.10      6.50 o
  -1 -15   2      227.13      213.22     16.96 o
   0 -15   2        6.59        0.47      6.56 o
   2 -15   2       57.95       66.96      6.62 o
   3 -15   2      119.35      119.93      8.63 o
  -5 -14   2      160.61      163.80      7.84 o
  -4 -14   2       90.27       92.27      6.10 o
  -3 -14   2        2.15        1.02      2.45 o
  -2 -14   2      342.83      331.92     12.61 o
  -1 -14   2       57.62       59.62      5.85 o
   1 -14   2       28.92       32.24      3.94 o
   2 -14   2       48.28       48.97      5.39 o
   3 -14   2      138.38      144.48      9.63 o
   4 -14   2       14.57       13.04      3.83 o
  -5 -13   2       59.15       59.77      4.99 o
  -4 -13   2       76.21       77.84      5.43 o
  -3 -13   2      232.62      225.36      9.83 o
  -2 -13   2       27.80       29.90      4.26 o
  -1 -13   2      317.95      331.16     14.31 o
   1 -13   2      189.15      179.39     10.20 o
   2 -13   2      108.56      111.51      8.22 o
   3 -13   2      135.03      131.76      9.02 o
   4 -13   2      100.02       94.98      7.62 o
  -6 -12   2       16.66       19.56      5.83 o
  -5 -12   2      264.33      264.59     10.81 o
  -4 -12   2      284.44      280.51     10.85 o
  -3 -12   2      213.72      214.76     11.09 o
  -2 -12   2      344.53      348.72     16.26 o
  -1 -12   2       23.73       27.12      3.87 o
   0 -12   2      604.29      617.71     18.74 o
   1 -12   2      191.64      182.79      9.95 o
   2 -12   2      478.27      457.66     20.35 o
   3 -12   2      137.36      140.44      8.99 o
   4 -12   2      131.52      134.76      9.12 o
   5 -12   2      200.53      194.28     11.72 o
  -7 -11   2      150.50      158.07      9.91 o
  -6 -11   2      184.32      186.64      7.18 o
  -5 -11   2      303.73      309.08     11.65 o
  -4 -11   2      102.54       99.86      5.93 o
  -3 -11   2      215.04      217.02     10.75 o
  -2 -11   2      114.67      106.54      7.17 o
  -1 -11   2      497.54      501.79     20.60 o
   0 -11   2       41.17       42.13      3.07 o
   1 -11   2      491.45      482.02     21.55 o
   2 -11   2       55.83       63.11      5.48 o
   3 -11   2       30.64       30.49      4.23 o
   4 -11   2      222.14      236.63     12.18 o
   5 -11   2       30.24       33.32      7.09 o
   6 -11   2      131.62      130.03      6.52 o
  -7 -10   2      214.68      210.55     10.97 o
  -6 -10   2      121.45      124.30      5.58 o
  -5 -10   2      105.85      106.26      5.76 o
  -4 -10   2      798.19      789.56     24.52 o
  -3 -10   2       53.30       49.17      4.77 o
  -2 -10   2      725.48      745.53     28.44 o
  -1 -10   2       23.96       27.69      3.46 o
   0 -10   2      500.90      481.92     19.94 o
   1 -10   2      397.28      378.91     17.51 o
   2 -10   2      565.43      532.76     22.85 o
   3 -10   2      318.52      321.02     14.86 o
   4 -10   2      161.72      156.12      9.29 o
   5 -10   2      162.18      161.69      6.74 o
   6 -10   2       51.42       48.19      4.50 o
  -8  -9   2      242.73      241.74     12.52 o
  -7  -9   2       23.28       26.38      4.40 o
  -6  -9   2      135.27      131.98      5.53 o
  -5  -9   2      167.36      173.43      7.60 o
  -4  -9   2      214.20      209.41     10.95 o
  -3  -9   2      931.37      942.30     32.31 o
   3  -9   2     1219.48     1220.83     45.99 o
   4  -9   2      130.12      127.04      9.43 o
   5  -9   2      204.60      208.96      7.79 o
   6  -9   2      237.04      242.07      8.95 o
   7  -9   2        0.44        3.11      2.15 o
  -8  -8   2       80.35       84.89      5.06 o
  -7  -8   2      322.39      323.65      9.37 o
  -6  -8   2      244.16      241.82      6.47 o
  -5  -8   2      605.48      606.44     15.01 o
  -4  -8   2      129.62      123.94      5.57 o
   4  -8   2      128.49      131.95      5.62 o
   5  -8   2      680.01      675.81     19.64 o
   6  -8   2      123.32      127.36      5.94 o
   7  -8   2      116.32      114.09      5.83 o
  -8  -7   2      173.42      172.49      7.10 o
  -7  -7   2      197.95      196.82      6.33 o
  -6  -7   2      165.99      163.64      4.80 o
  -5  -7   2      563.60      548.16     13.44 o
  -4  -7   2      183.00      190.38      6.91 o
  -3  -7   2      887.97      888.09     36.54 o
  -1  -7   2      913.56      890.76     47.46 o
   0  -7   2      500.42      489.61     29.56 o
   1  -7   2      547.41      526.25     29.33 o
   4  -7   2      295.13      299.30      8.72 o
   5  -7   2        7.83        8.87      1.96 o
   6  -7   2      187.06      176.04      7.62 o
   7  -7   2       12.10       12.98      2.50 o
  -8  -6   2       16.05       19.03      2.53 o
  -7  -6   2      213.70      221.49      6.75 o
  -6  -6   2       83.68       88.31      3.42 o
  -5  -6   2      194.59      200.68      7.81 o
  -4  -6   2      896.28      899.11     41.19 o
  -3  -6   2      366.97      341.19     15.25 o
  -2  -6   2      647.66      663.54     39.14 o
  -1  -6   2      376.08      358.42     22.79 o
   0  -6   2     1013.80      959.36     56.98 o
   1  -6   2      263.24      271.56     18.18 o
   2  -6   2     1517.67     1530.98     49.29 o
   3  -6   2      380.75      397.16     23.75 o
   4  -6   2      332.46      322.88     12.77 o
   5  -6   2      230.59      225.35      7.88 o
   6  -6   2        1.53        3.01      3.28 o
   7  -6   2      348.08      331.36     11.05 o
  -9  -5   2       14.26       16.49      1.97 o
  -8  -5   2      115.82      118.89      4.27 o
  -7  -5   2       68.81       71.99      3.41 o
  -6  -5   2      660.17      650.30     15.71 o
  -5  -5   2      309.51      297.97      8.30 o
  -4  -5   2      864.59      855.67     30.40 o
  -3  -5   2      513.45      533.06     12.88 o
  -2  -5   2      130.72      129.56      5.61 o
  -1  -5   2     2302.06     2251.03    123.69 o
   0  -5   2      117.86      110.95      9.01 o
   1  -5   2     4377.69     4263.50    140.08 o
   2  -5   2      434.49      424.39     13.88 o
   3  -5   2      715.78      743.69     24.36 o
   5  -5   2      232.36      233.80      8.14 o
   6  -5   2      612.25      592.82     17.66 o
   7  -5   2       84.27       84.43      4.25 o
   8  -5   2      188.13      191.47      6.10 o
  -9  -4   2      236.17      236.07      7.04 o
  -8  -4   2      193.90      191.01      5.79 o
  -7  -4   2      306.46      294.95      9.49 o
  -6  -4   2      444.51      452.17     10.93 o
  -5  -4   2      171.31      170.91      5.71 o
  -4  -4   2     1117.85     1144.11     33.11 o
  -3  -4   2     1162.12     1167.31     24.82 o
  -2  -4   2     2225.13     2261.42     57.58 o
  -1  -4   2      323.57      295.53     18.59 o
   0  -4   2     1602.55     1561.35     84.66 o
   1  -4   2      520.61      498.16     18.09 o
   2  -4   2     1845.22     1894.52     53.24 o
   3  -4   2      478.93      492.41     13.97 o
   5  -4   2      295.10      299.75      9.40 o
   6  -4   2       69.40       69.58      5.08 o
   7  -4   2      195.66      193.55      6.68 o
   8  -4   2        0.69        1.86      1.74 o
  -9  -3   2       41.70       42.67      2.66 o
  -8  -3   2      638.22      618.50     14.40 o
  -7  -3   2      125.00      125.86      4.29 o
  -6  -3   2      209.87      211.55      5.79 o
  -5  -3   2      705.78      684.50     21.90 o
  -4  -3   2      342.00      344.56      8.39 o
  -3  -3   2     5430.09     5521.04     98.73 o
  -2  -3   2     1090.10     1170.48     25.23 o
  -1  -3   2     5851.59     6204.16    129.71 o
   0  -3   2     1029.19     1000.19     43.17 o
   1  -3   2      952.44      939.86     23.71 o
   2  -3   2     2104.47     2101.73     68.01 o
   3  -3   2     1625.74     1635.54     44.19 o
   5  -3   2      120.10      115.68      4.71 o
   6  -3   2      234.83      233.98      6.43 o
   7  -3   2       30.05       32.16      3.60 o
   8  -3   2      298.43      290.60      8.09 o
  -9  -2   2      106.62      107.06      4.03 o
  -8  -2   2       23.99       26.26      2.38 o
  -7  -2   2      315.30      314.57      7.81 o
  -6  -2   2      155.64      157.19      4.66 o
  -5  -2   2      971.19      993.14     31.28 o
  -4  -2   2      226.64      239.60      6.54 o
  -3  -2   2      941.28      979.87     24.48 o
  -2  -2   2     3740.34     3772.38     83.23 o
  -1  -2   2      115.36      105.41      3.25 o
   0  -2   2     4722.47     4731.47     91.27 o
   1  -2   2       58.69       74.85      2.53 o
   2  -2   2     1727.58     1732.40     46.41 o
   3  -2   2      362.05      383.45     11.96 o
   5  -2   2      744.96      748.24     27.28 o
   6  -2   2      260.72      252.67      6.98 o
   7  -2   2      337.85      335.27      8.70 o
   8  -2   2       13.30       14.84      2.00 o
  -9  -1   2        1.19        1.92      1.25 o
  -8  -1   2      216.30      212.73      5.43 o
  -7  -1   2      423.79      405.06      9.33 o
  -6  -1   2      763.51      770.89     14.62 o
  -5  -1   2      537.01      552.26     22.44 o
  -4  -1   2      656.16      660.64     21.05 o
  -3  -1   2     1156.47     1230.79     29.14 o
  -2  -1   2      756.25      724.51     13.12 o
  -1  -1   2     6067.51     6127.65    111.99 o
   0  -1   2      894.51      938.21     15.73 o
   1  -1   2     5139.28     5404.87    150.09 o
   2  -1   2      418.27      446.85     10.81 o
   3  -1   2      593.53      598.83     14.70 o
   5  -1   2      166.07      165.92      5.81 o
   6  -1   2      616.06      614.30     14.78 o
   7  -1   2       18.72       19.64      1.98 o
   8  -1   2      216.90      209.24      6.75 o
  -9   0   2      398.00      389.34      9.80 o
  -8   0   2       20.66       20.78      1.60 o
  -7   0   2      139.96      137.09      3.75 o
  -6   0   2      487.84      481.93     10.73 o
  -5   0   2        4.54        5.99      1.93 o
  -4   0   2     3345.42     3245.45     61.70 o
  -3   0   2       31.46       32.56      1.72 o
  -2   0   2        9.82        7.45      0.82 o
  -1   0   2      255.18      268.50      4.42 o
   1   0   2     2412.81     2406.51     46.36 o
   2   0   2     2044.35     2148.87     47.09 o
   3   0   2      578.69      599.96     12.66 o
   4   0   2       22.89       25.10      1.49 o
   5   0   2       38.03       36.17      2.34 o
   6   0   2       77.49       81.32      3.32 o
   7   0   2      240.53      231.93      6.73 o
   8   0   2        2.82        3.06      1.50 o
  -9   1   2        1.05        1.43      1.22 o
  -8   1   2      218.23      217.08      5.41 o
  -7   1   2      378.69      377.44      8.20 o
  -6   1   2      762.64      750.01     14.39 o
  -5   1   2      470.15      474.55     11.55 o
  -4   1   2      650.83      689.97     20.75 o
  -3   1   2     1223.67     1315.51     30.23 o
  -2   1   2      793.72      776.94     14.25 o
  -1   1   2     5947.16     5916.16    107.42 o
   0   1   2      853.31      879.30     13.73 o
   1   1   2     5026.30     5247.59     97.29 o
   2   1   2      465.68      497.70      9.15 o
   3   1   2      656.61      653.75     10.60 o
   4   1   2     1286.88     1321.35     25.67 o
   5   1   2      184.12      183.56      5.96 o
   6   1   2      602.47      583.34     13.70 o
   7   1   2       18.39       20.29      2.01 o
   8   1   2      253.01      251.27      7.09 o
  -9   2   2       92.23       95.87      3.85 o
  -8   2   2       26.13       24.17      1.71 o
  -7   2   2      313.90      308.16      6.29 o
  -6   2   2      156.44      156.15      3.84 o
  -5   2   2     1008.01     1030.06     22.78 o
  -4   2   2      218.27      229.74      5.80 o
  -3   2   2      913.23      961.01     21.08 o
  -2   2   2     3758.57     3785.99     54.69 o
  -1   2   2      115.05      104.54      1.79 o
   0   2   2     4667.98     4569.10     79.42 o
   1   2   2       75.37       92.98      1.91 o
   2   2   2     1625.85     1671.49     28.49 o
   3   2   2      405.86      417.84      7.11 o
   4   2   2      987.50      984.70     19.43 o
   5   2   2      735.39      721.84     14.30 o
   6   2   2      259.36      262.08      6.28 o
   7   2   2      323.09      317.54      8.65 o
   8   2   2       14.58       14.43      1.94 o
  -9   3   2       43.81       43.74      3.24 o
  -8   3   2      643.22      637.73     12.79 o
  -7   3   2      143.20      145.85      3.54 o
  -6   3   2      198.64      197.86      4.30 o
  -5   3   2      713.85      690.00     15.83 o
  -4   3   2      295.09      301.93      6.83 o
  -3   3   2     5381.25     5367.85     88.40 o
  -2   3   2     1070.27     1122.09     17.17 o
  -1   3   2     5811.83     5765.37    105.05 o
   0   3   2     1019.78     1048.59     16.50 o
   1   3   2      853.70      849.62     14.84 o
   2   3   2     2068.15     2110.44     34.45 o
   3   3   2     1558.72     1579.20     24.14 o
   4   3   2      308.07      314.57      7.11 o
   5   3   2      109.06      111.14      2.99 o
   6   3   2      222.48      225.37      6.10 o
   7   3   2       29.29       29.96      2.32 o
   8   3   2      276.91      273.96      7.98 o
  -9   4   2      257.01      259.52      7.04 o
  -8   4   2      183.50      185.45      4.95 o
  -7   4   2      304.78      297.61      6.13 o
  -6   4   2      443.96      437.00      8.22 o
  -5   4   2      151.49      151.99      4.56 o
  -4   4   2     1171.88     1161.12     20.11 o
  -3   4   2     1240.38     1205.03     17.69 o
  -2   4   2     2189.05     2196.89     35.72 o
  -1   4   2      319.81      317.55      5.33 o
   0   4   2     1621.42     1608.48     25.25 o
   1   4   2      556.77      544.06     10.17 o
   2   4   2     2040.14     2061.73     32.23 o
   3   4   2      460.45      459.81      7.69 o
   4   4   2      550.24      539.52     11.46 o
   5   4   2      301.15      298.60      6.07 o
   6   4   2       60.46       57.12      2.61 o
   7   4   2      228.00      233.68      6.61 o
   8   4   2        0.38        0.35      1.43 o
  -9   5   2       12.83       15.27      1.82 o
  -8   5   2      107.88      103.02      3.98 o
  -7   5   2       82.38       79.65      2.54 o
  -6   5   2      674.66      674.35     11.87 o
  -5   5   2      300.83      296.20      5.72 o
  -4   5   2      878.76      864.06     16.78 o
  -3   5   2      458.46      452.10      7.94 o
  -2   5   2      120.58      114.59      2.33 o
  -1   5   2     2441.87     2375.89     38.73 o
   0   5   2      109.46      107.29      2.09 o
   1   5   2     4442.10     4402.33     64.97 o
   2   5   2      377.76      366.69      6.24 o
   3   5   2      702.36      693.47     11.74 o
   4   5   2      940.59      933.24     15.06 o
   5   5   2      251.28      250.80      5.32 o
   6   5   2      633.72      627.91     12.93 o
   7   5   2       90.22       90.77      4.09 o
   8   5   2      177.76      174.89      5.99 o
  -8   6   2       21.44       25.52      2.12 o
  -7   6   2      214.04      214.35      4.93 o
  -6   6   2      107.27      108.72      2.89 o
  -5   6   2      220.04      217.07      4.12 o
  -4   6   2      909.62      882.63     17.35 o
  -3   6   2      341.86      331.66      6.28 o
  -2   6   2      689.12      689.59     12.29 o
  -1   6   2      373.77      367.26      6.67 o
   0   6   2     1070.31     1052.44     16.53 o
   1   6   2      274.67      273.51      5.97 o
   2   6   2     1456.84     1473.48     23.64 o
   3   6   2      396.24      395.88      7.75 o
   4   6   2      292.01      288.69      5.40 o
   5   6   2      233.34      233.56      5.73 o
   6   6   2        2.00        3.62      3.19 o
   7   6   2      334.09      327.69      8.93 o
  -8   7   2      177.68      181.34      5.55 o
  -7   7   2      183.29      184.27      4.94 o
  -6   7   2      147.13      143.56      3.73 o
  -5   7   2      554.62      546.30      9.12 o
  -4   7   2      155.59      158.11      3.65 o
  -3   7   2      946.55      927.48     17.93 o
  -2   7   2       73.23       67.18      2.29 o
  -1   7   2      820.29      817.32     15.70 o
   0   7   2      492.28      480.05      9.55 o
   1   7   2      466.47      459.10      8.78 o
   2   7   2      559.14      552.08     10.28 o
   3   7   2       99.79       99.56      2.54 o
   4   7   2      253.07      247.43      5.39 o
   5   7   2        5.38        6.64      1.30 o
   6   7   2      158.04      155.07      6.39 o
   7   7   2       10.55       12.21      1.90 o
  -8   8   2       75.62       76.46      3.45 o
  -7   8   2      331.12      330.88      7.56 o
  -6   8   2      216.44      220.63      5.11 o
  -5   8   2      624.21      615.95     10.21 o
  -4   8   2       96.27       95.25      2.47 o
  -3   8   2       84.60       80.29      2.32 o
  -2   8   2     1784.80     1697.03     38.89 o
  -1   8   2      216.26      220.28      4.99 o
   0   8   2     2300.89     2231.02     40.90 o
   1   8   2       41.07       42.88      1.86 o
   2   8   2      197.08      196.99      4.44 o
   3   8   2      350.28      343.46      5.89 o
   4   8   2      141.76      143.41      3.65 o
   5   8   2      696.23      699.76     14.11 o
   6   8   2      122.71      127.48      4.68 o
   7   8   2      128.50      119.98      4.73 o
  -8   9   2      236.81      238.51      6.86 o
  -7   9   2       31.13       36.15      2.40 o
  -6   9   2      122.91      122.07      3.82 o
  -5   9   2      170.36      173.94      3.84 o
  -4   9   2      204.12      196.40      4.10 o
  -3   9   2      877.91      851.57     13.77 o
  -2   9   2      601.59      582.86     12.13 o
  -1   9   2      662.31      640.88     13.15 o
   0   9   2        5.20        5.37      0.74 o
   1   9   2      746.03      736.61     15.17 o
   2   9   2      271.28      272.04      4.23 o
   3   9   2     1206.44     1187.13     18.92 o
   4   9   2      131.85      129.90      3.59 o
   5   9   2      198.98      193.44      6.04 o
   6   9   2      235.30      240.49      7.14 o
   7   9   2        0.31        0.43      1.53 o
  -7  10   2      222.54      221.96      6.48 o
  -6  10   2      130.20      128.49      3.99 o
  -5  10   2       85.65       84.63      2.83 o
  -4  10   2      837.85      814.63     13.26 o
  -3  10   2       56.94       55.52      2.20 o
  -2  10   2      750.94      751.11     13.57 o
  -1  10   2       24.60       26.15      1.59 o
   0  10   2      475.31      468.97      9.00 o
   1  10   2      420.54      414.17      8.09 o
   2  10   2      571.71      549.17      9.45 o
   3  10   2      318.52      312.43      5.94 o
   4  10   2      159.22      156.89      4.04 o
   5  10   2      159.09      156.86      4.64 o
   6  10   2       43.94       46.54      2.59 o
  -7  11   2      152.59      160.13      6.39 o
  -6  11   2      186.20      179.88      5.68 o
  -5  11   2      307.97      309.35      7.25 o
  -4  11   2      120.53      116.90      4.65 o
  -3  11   2      208.92      213.37      5.05 o
  -2  11   2      120.32      123.51      3.45 o
  -1  11   2      513.39      517.44      9.86 o
   0  11   2       40.87       42.67      2.17 o
   1  11   2      518.12      513.52      9.72 o
   2  11   2       47.58       47.86      2.44 o
   3  11   2       45.43       46.89      2.74 o
   4  11   2      215.06      218.13      5.73 o
   5  11   2       38.54       40.41      2.46 o
   6  11   2      134.32      137.95      4.47 o
  -6  12   2       16.25       12.80      2.37 o
  -5  12   2      288.36      280.78      9.41 o
  -4  12   2      257.03      265.01      7.70 o
  -3  12   2      203.07      207.54      5.68 o
  -2  12   2      368.73      382.18      7.21 o
  -1  12   2       23.63       26.59      1.74 o
   0  12   2      671.66      674.60     12.34 o
   1  12   2      170.74      168.95      4.39 o
   2  12   2      466.38      453.13     13.55 o
   3  12   2      142.89      141.68      6.08 o
   4  12   2      129.42      140.06      6.22 o
   5  12   2      221.55      218.10      6.68 o
  -5  13   2       68.71       71.36      4.36 o
  -4  13   2       64.96       63.89      4.25 o
  -3  13   2      252.87      255.01     11.10 o
  -2  13   2       27.53       33.25      2.52 o
  -1  13   2      286.13      291.39      8.49 o
   0  13   2       30.52       33.25      2.56 o
   1  13   2      166.75      166.61      5.78 o
   2  13   2      127.40      132.97      5.95 o
   3  13   2      134.78      142.77      6.25 o
   4  13   2       89.75       88.80      5.11 o
  -5  14   2      147.49      149.50      6.58 o
  -4  14   2       93.94       95.79      5.10 o
  -3  14   2        1.72        2.11      2.05 o
  -2  14   2      332.64      339.28      9.06 o
  -1  14   2       56.87       62.59      4.18 o
   0  14   2      432.36      442.22     13.57 o
   1  14   2       31.38       30.18      3.20 o
   2  14   2       45.85       48.23      3.84 o
   3  14   2      138.28      141.95      6.48 o
   4  14   2       14.68       18.01      2.84 o
  -4  15   2       45.65       49.37      3.80 o
  -3  15   2      208.43      232.60      8.63 o
  -2  15   2       13.63       15.82      2.26 o
  -1  15   2      234.70      244.71      7.28 o
   0  15   2        4.63        1.97      2.13 o
   1  15   2      187.05      197.72      8.40 o
   2  15   2       50.56       55.38      4.15 o
   3  15   2      120.11      125.20      8.97 o
  -2  16   2      189.58      205.02      6.60 o
  -1  16   2       35.26       37.27      2.93 o
   0  16   2      154.26      159.91      9.42 o
   1  16   2       94.53       97.83      5.43 o
  -1 -16   3      150.36      164.85      8.05 o
  -3 -15   3       16.45       15.87      3.29 o
  -2 -15   3      252.85      269.70     14.00 o
  -1 -15   3       16.52       15.64      3.37 o
   0 -15   3      196.47      193.49      8.97 o
   2 -15   3      129.56      122.31      9.11 o
  -5 -14   3      241.37      255.54     10.52 o
  -4 -14   3      175.61      165.94      7.04 o
  -3 -14   3      169.17      159.53      7.95 o
  -2 -14   3        4.05        3.76      3.96 o
  -1 -14   3      430.99      440.22     15.32 o
   0 -14   3      132.04      140.42      7.05 o
   1 -14   3      485.59      491.81     22.66 o
   2 -14   3       52.42       48.81      5.48 o
   3 -14   3       56.13       62.20      6.42 o
  -5 -13   3       66.40       65.45      4.51 o
  -4 -13   3      126.07      127.43      6.98 o
  -3 -13   3       24.45       24.70      3.53 o
  -2 -13   3      501.16      491.52     17.09 o
  -1 -13   3       60.50       64.47      4.94 o
   0 -13   3      208.27      212.94      7.30 o
   1 -13   3       33.88       39.83      4.77 o
   2 -13   3       82.77       84.51      7.12 o
   3 -13   3      181.89      175.49     11.00 o
   4 -13   3      148.91      148.12      9.82 o
  -6 -12   3      112.15      117.47      6.33 o
  -5 -12   3      125.20      123.94      5.82 o
  -4 -12   3       12.25       12.92      3.06 o
  -3 -12   3      407.59      398.17     13.94 o
  -2 -12   3       13.51       10.06      2.88 o
  -1 -12   3      271.15      269.43     10.00 o
   0 -12   3       44.23       46.83      3.20 o
   1 -12   3       75.40       76.21      3.97 o
   2 -12   3      139.73      125.81      8.63 o
   3 -12   3       97.57       92.11      7.33 o
   4 -12   3       69.68       70.63      6.50 o
   5 -12   3       34.44       34.81      4.91 o
  -7 -11   3       83.27       77.84      5.12 o
  -6 -11   3      134.27      130.11      5.79 o
  -5 -11   3      278.53      276.69      9.19 o
  -4 -11   3      497.34      483.27     16.12 o
  -3 -11   3      214.88      209.81      8.75 o
  -2 -11   3      294.79      297.79     12.05 o
  -1 -11   3       38.93       42.15      4.39 o
   0 -11   3      737.47      734.83     20.41 o
   1 -11   3      122.96      126.96      4.96 o
   2 -11   3      803.81      760.78     31.68 o
   3 -11   3      130.24      129.59      8.37 o
   4 -11   3       43.65       48.30      5.28 o
   5 -11   3      328.65      323.55     16.06 o
  -7 -10   3       72.54       77.28      3.61 o
  -6 -10   3      225.11      231.37      6.72 o
  -5 -10   3      305.82      305.90      9.66 o
  -4 -10   3       81.60       83.43      5.03 o
  -3 -10   3     1001.59      973.11     31.66 o
  -2 -10   3       59.66       62.00      5.08 o
  -1 -10   3      822.23      840.49     23.28 o
   0 -10   3       44.61       47.47      5.04 o
   1 -10   3      498.78      488.29     12.05 o
   2 -10   3      562.60      565.08     16.79 o
   3 -10   3      253.84      243.55     12.96 o
   4 -10   3      470.43      454.47     20.85 o
   5 -10   3       51.28       54.92      5.79 o
   6 -10   3      205.29      213.31     11.88 o
  -8  -9   3      137.86      147.44      6.44 o
  -7  -9   3      144.32      146.60      4.97 o
  -6  -9   3      172.48      166.24      5.40 o
  -5  -9   3       50.67       52.67      2.93 o
  -4  -9   3      106.94      109.70      4.35 o
  -3  -9   3      146.31      147.33      6.85 o
  -2  -9   3      667.90      659.56     23.54 o
   1  -9   3       32.75       35.28      3.01 o
   2  -9   3      146.68      148.44      6.29 o
   3  -9   3      282.66      285.01     12.59 o
   4  -9   3      107.35      100.90      7.41 o
   5  -9   3      231.02      237.38     12.89 o
   6  -9   3       35.38       38.09      3.43 o
  -8  -8   3      113.47      109.65      6.73 o
  -7  -8   3      145.12      150.87      5.61 o
  -6  -8   3      113.94      109.78      3.93 o
  -5  -8   3      623.34      626.83     13.75 o
  -4  -8   3      356.99      354.60      9.30 o
  -3  -8   3      437.35      425.17     12.73 o
   1  -8   3     1029.63     1034.35     45.07 o
   3  -8   3      201.44      207.24      9.71 o
   4  -8   3      230.91      229.99     11.19 o
   5  -8   3       19.82       17.88      3.59 o
   6  -8   3      335.67      328.59     18.01 o
   7  -8   3       14.26       12.09      2.56 o
  -8  -7   3       22.59       24.34      4.45 o
  -7  -7   3      479.64      484.54     12.56 o
  -6  -7   3      210.15      208.04      5.53 o
  -5  -7   3      563.56      564.00     12.49 o
  -4  -7   3      621.83      619.23     17.58 o
  -3  -7   3      345.79      344.65     19.64 o
  -2  -7   3     2091.85     2036.55     71.83 o
  -1  -7   3      197.62      169.28     13.86 o
   0  -7   3     2030.48     1951.18    106.00 o
   1  -7   3      346.38      350.21     16.11 o
   3  -7   3      651.61      640.51     26.92 o
   4  -7   3      224.01      227.20     11.66 o
   5  -7   3      430.10      399.16     12.66 o
   6  -7   3       19.01       20.54      4.78 o
   7  -7   3      254.40      254.04      7.54 o
  -8  -6   3      376.65      373.02     11.96 o
  -7  -6   3       17.44       18.31      2.00 o
  -6  -6   3      293.55      290.71      7.38 o
  -5  -6   3      198.13      198.50      5.42 o
  -4  -6   3      218.32      209.94     13.87 o
  -3  -6   3     2255.70     2235.70     74.31 o
  -2  -6   3      181.74      173.42      8.39 o
  -1  -6   3      807.90      796.54     30.83 o
   0  -6   3      204.74      206.01     11.49 o
   1  -6   3      442.53      456.31     21.02 o
   2  -6   3      762.31      766.87     28.20 o
   4  -6   3      312.16      318.62     14.99 o
   5  -6   3      202.81      196.37      7.19 o
   6  -6   3       62.24       63.05      4.29 o
   7  -6   3        9.71        9.83      1.91 o
  -9  -5   3      194.71      186.54      5.84 o
  -8  -5   3       50.46       49.01      2.69 o
  -7  -5   3      109.31      103.69      6.26 o
  -6  -5   3      466.85      462.76     10.33 o
  -5  -5   3      287.39      285.27      7.56 o
  -4  -5   3     1116.63     1123.46     30.87 o
  -3  -5   3       36.14       46.89     12.07 o
  -2  -5   3      309.26      338.05      8.89 o
  -1  -5   3      357.12      362.42     24.15 o
   0  -5   3      705.31      678.16     42.84 o
   1  -5   3      291.17      288.01     11.05 o
   2  -5   3     1051.54     1015.15     34.10 o
   4  -5   3       13.26       13.38      2.66 o
   5  -5   3      214.20      219.88      7.61 o
   6  -5   3        4.89        9.12      2.07 o
   7  -5   3      214.02      209.49      7.73 o
  -9  -4   3       40.44       43.62      2.68 o
  -8  -4   3      253.68      245.19      8.74 o
  -7  -4   3       94.63       99.81      3.87 o
  -6  -4   3      455.70      450.88      9.69 o
  -5  -4   3      604.13      597.08     14.71 o
  -4  -4   3     1469.19     1459.77     33.53 o
  -3  -4   3     1252.92     1329.03     32.35 o
  -2  -4   3       65.89       76.94      2.56 o
  -1  -4   3     3280.40     3395.08     81.79 o
   0  -4   3      178.62      181.81      6.11 o
   1  -4   3     3727.47     3760.18     80.60 o
   2  -4   3      505.17      521.62     15.04 o
   3  -4   3      620.43      625.42     17.91 o
   5  -4   3      100.37      100.02      4.67 o
   6  -4   3      705.33      701.97     15.80 o
   7  -4   3       33.09       32.83      2.54 o
  -9  -3   3      169.68      164.72      5.39 o
  -8  -3   3      156.70      159.28      4.85 o
  -7  -3   3      729.78      735.72     14.49 o
  -6  -3   3      285.15      284.08      7.36 o
  -5  -3   3      364.36      354.60     12.69 o
  -4  -3   3      781.19      809.04     16.94 o
  -3  -3   3      302.58      304.29      7.65 o
  -2  -3   3     6167.61     6068.46    128.76 o
  -1  -3   3      309.71      343.25      7.00 o
   0  -3   3     5116.77     5218.23    112.15 o
   1  -3   3     1167.00     1165.86     31.08 o
   2  -3   3      375.32      374.12     10.42 o
   3  -3   3     1840.42     1915.67     52.21 o
   5  -3   3      751.63      722.10     20.47 o
   6  -3   3       25.76       29.11      2.20 o
   7  -3   3      190.32      197.31      6.25 o
   8  -3   3       65.42       70.09      3.63 o
  -9  -2   3       28.47       31.52      2.23 o
  -8  -2   3       66.43       68.36      2.56 o
  -7  -2   3      300.13      295.64      7.48 o
  -6  -2   3      111.82      115.32      3.94 o
  -5  -2   3      595.15      571.34     19.19 o
  -4  -2   3      994.00     1005.57     21.00 o
  -3  -2   3      247.97      242.66      7.67 o
  -2  -2   3      306.73      348.95      6.92 o
  -1  -2   3     3113.79     3384.09     58.29 o
   0  -2   3      849.32      879.24     23.04 o
   1  -2   3     3066.39     3091.94     75.60 o
   2  -2   3      235.51      240.79      8.78 o
   3  -2   3      232.50      227.83     10.18 o
   5  -2   3      115.49      115.97      3.84 o
   6  -2   3      444.02      443.47     11.01 o
   7  -2   3       77.25       76.79      3.58 o
   8  -2   3      114.65      113.46      4.54 o
  -9  -1   3      351.30      337.25      8.66 o
  -8  -1   3       83.10       83.52      2.99 o
  -7  -1   3      233.29      235.61      5.97 o
  -6  -1   3      500.40      509.55      9.71 o
  -5  -1   3      254.78      264.15      9.07 o
  -4  -1   3     2440.23     2552.82     52.15 o
  -3  -1   3      483.61      484.10      8.00 o
  -2  -1   3     1866.29     1903.49     34.51 o
  -1  -1   3      186.13      190.70      2.92 o
   0  -1   3      873.32      777.92     12.48 o
   1  -1   3     1485.16     1532.94     30.97 o
   2  -1   3     1829.70     1880.48     39.83 o
   3  -1   3      434.29      456.57     13.56 o
   4  -1   3      147.09      154.43      5.53 o
   5  -1   3      439.14      427.18      8.33 o
   6  -1   3       46.97       45.49      3.12 o
   7  -1   3      322.54      325.57      8.37 o
   8  -1   3        1.69        2.48      1.55 o
  -9   0   3       25.27       24.69      2.01 o
  -8   0   3      709.13      688.27     13.61 o
  -7   0   3        4.19        3.98      0.87 o
  -6   0   3     1272.61     1295.14     24.02 o
  -5   0   3      198.49      214.04      5.76 o
  -4   0   3      332.70      344.12      9.03 o
  -3   0   3     5398.17     5699.92    146.11 o
  -2   0   3      600.07      633.85     11.12 o
  -1   0   3     3147.49     3001.62     43.51 o
   0   0   3      796.84      868.36     13.38 o
   1   0   3     2375.60     2438.94     46.99 o
   2   0   3     1439.26     1443.81     28.99 o
   3   0   3     2119.83     2125.10     48.95 o
   4   0   3     1226.13     1251.42     28.02 o
   5   0   3      246.16      250.31      5.69 o
   6   0   3      307.64      299.73      7.91 o
   7   0   3       38.63       40.17      2.66 o
   8   0   3      335.95      333.07      9.09 o
  -9   1   3      337.54      341.62      8.67 o
  -8   1   3       97.55       99.55      3.10 o
  -7   1   3      219.32      218.33      5.18 o
  -6   1   3      460.29      464.08      8.66 o
  -5   1   3      245.57      254.62      6.76 o
  -4   1   3     2348.75     2544.33    101.75 o
  -3   1   3      462.83      461.84     12.52 o
  -2   1   3     1855.02     1912.32     42.66 o
  -1   1   3      173.21      173.70      3.58 o
   0   1   3      807.22      715.51     12.72 o
   1   1   3     1399.55     1469.17     32.05 o
   2   1   3     1724.00     1764.99     32.36 o
   3   1   3      437.71      457.26     10.01 o
   4   1   3      142.94      144.60      4.43 o
   5   1   3      373.59      373.63      8.18 o
   6   1   3       54.47       50.20      2.75 o
   7   1   3      277.11      270.66      8.02 o
   8   1   3        1.21        1.31      1.56 o
  -9   2   3       24.75       26.52      2.07 o
  -8   2   3       51.33       50.49      2.29 o
  -7   2   3      311.43      306.28      6.05 o
  -6   2   3      143.02      141.52      3.33 o
  -5   2   3      623.62      617.63     13.84 o
  -4   2   3     1067.42     1068.02     20.34 o
  -3   2   3      181.02      181.24      4.08 o
  -2   2   3      301.45      339.63      6.06 o
  -1   2   3     3211.77     3352.76     60.07 o
   0   2   3      860.74      877.97     16.84 o
   1   2   3     3236.21     3347.70     59.74 o
   2   2   3      180.41      182.43      4.23 o
   3   2   3      183.19      180.94      4.54 o
   4   2   3      171.58      172.10      4.47 o
   5   2   3       99.42      103.31      3.21 o
   6   2   3      463.92      468.79     11.14 o
   7   2   3       78.92       75.44      3.59 o
   8   2   3      105.38      110.11      4.51 o
  -9   3   3      179.78      181.86      5.34 o
  -8   3   3      145.19      143.30      4.08 o
  -7   3   3      739.01      732.79     12.99 o
  -6   3   3      283.03      280.99      5.09 o
  -5   3   3      381.79      378.84      7.93 o
  -4   3   3      815.38      834.91     14.64 o
  -3   3   3      335.30      331.46      6.20 o
  -2   3   3     6161.33     6065.38     90.25 o
  -1   3   3      307.18      331.51      5.39 o
   0   3   3     5123.13     5260.93     93.99 o
   1   3   3     1164.58     1147.01     25.02 o
   2   3   3      459.63      444.69      8.21 o
   3   3   3     1848.17     1860.46     34.36 o
   4   3   3      383.27      383.18      8.58 o
   5   3   3      782.56      763.86     14.34 o
   6   3   3       25.12       27.68      1.89 o
   7   3   3      210.25      207.39      6.36 o
   8   3   3       66.84       64.88      3.53 o
  -9   4   3       45.62       47.08      2.63 o
  -8   4   3      278.12      268.82      6.13 o
  -7   4   3      103.27      104.18      2.83 o
  -6   4   3      441.03      432.71      8.06 o
  -5   4   3      587.06      597.40     12.24 o
  -4   4   3     1377.61     1355.12     27.40 o
  -3   4   3     1292.70     1344.82     21.79 o
  -2   4   3       61.57       66.29      1.40 o
  -1   4   3     3229.23     3210.97     48.18 o
   0   4   3      182.95      188.99      3.25 o
   1   4   3     3555.31     3531.16     58.78 o
   2   4   3      534.45      546.70     10.47 o
   3   4   3      624.02      600.31     11.89 o
   4   4   3      888.24      890.61     15.93 o
   5   4   3      107.28      105.91      3.29 o
   6   4   3      680.45      678.56     13.64 o
   7   4   3       33.50       34.36      2.57 o
  -9   5   3      191.61      191.01     11.62 o
  -8   5   3       44.68       44.25      2.48 o
  -7   5   3       81.41       79.93      2.50 o
  -6   5   3      471.67      469.89      8.58 o
  -5   5   3      244.68      245.30      4.96 o
  -4   5   3     1143.87     1142.28     25.15 o
  -3   5   3       43.62       46.60      1.84 o
  -2   5   3      253.52      273.65      4.89 o
  -1   5   3      350.22      351.15      5.75 o
   0   5   3      618.82      605.05      8.80 o
   1   5   3      330.58      315.13      5.69 o
   2   5   3     1068.09     1022.32     20.28 o
   3   5   3       46.48       45.63      1.95 o
   4   5   3       20.63       20.69      1.22 o
   5   5   3      205.48      208.21      5.96 o
   6   5   3        3.21        2.33      1.17 o
   7   5   3      227.59      230.59      6.85 o
  -8   6   3      374.18      377.98      9.33 o
  -7   6   3       19.07       20.01      1.38 o
  -6   6   3      316.54      314.12      6.07 o
  -5   6   3      217.76      213.99      4.32 o
  -4   6   3      255.49      245.12      5.44 o
  -3   6   3     2275.17     2186.12     37.15 o
  -2   6   3      176.50      170.31      3.77 o
  -1   6   3      901.27      900.30     14.11 o
   0   6   3      227.30      221.18      4.04 o
   1   6   3      542.52      535.93      9.47 o
   2   6   3      781.00      767.31     15.71 o
   3   6   3      665.27      657.48     12.07 o
   4   6   3      338.75      341.16      7.46 o
   5   6   3      191.06      193.96      5.73 o
   6   6   3       88.88       85.87      3.24 o
   7   6   3        9.09       11.70      1.87 o
  -8   7   3       26.92       24.53      2.00 o
  -7   7   3      486.00      487.91     10.09 o
  -6   7   3      175.95      176.89      4.21 o
  -5   7   3      583.98      577.26     10.26 o
  -4   7   3      579.47      562.64      9.30 o
  -3   7   3      341.52      335.31      7.24 o
  -2   7   3     2147.55     2150.95     38.33 o
  -1   7   3      188.20      181.06      3.77 o
   0   7   3     2054.29     1990.57     36.40 o
   1   7   3      310.49      303.77      6.20 o
   2   7   3      856.75      870.19     15.81 o
   3   7   3      689.19      681.73     11.26 o
   4   7   3      235.73      239.78      6.44 o
   5   7   3      421.43      420.64     10.20 o
   6   7   3       23.04       22.88      1.91 o
   7   7   3      241.69      248.02      7.51 o
  -8   8   3      106.99      107.76      4.00 o
  -7   8   3      155.86      158.76      4.31 o
  -6   8   3      104.55      103.19      2.97 o
  -5   8   3      636.89      626.89     11.27 o
  -4   8   3      352.82      346.80      6.13 o
  -3   8   3      389.64      369.57      8.27 o
  -2   8   3      103.19      105.27      2.84 o
  -1   8   3     1056.02     1037.14     19.44 o
   0   8   3      512.30      492.17      9.97 o
   1   8   3      997.76      983.04     17.75 o
   2   8   3      245.85      240.88      4.74 o
   3   8   3      164.35      166.74      4.07 o
   4   8   3      204.00      199.87      5.93 o
   5   8   3       14.64       16.03      1.90 o
   6   8   3      316.47      329.18      8.88 o
   7   8   3       15.00       12.15      2.01 o
  -8   9   3      131.49      138.19      5.73 o
  -7   9   3      142.64      150.76      8.43 o
  -6   9   3      183.68      189.75      4.76 o
  -5   9   3       65.09       69.15      2.13 o
  -4   9   3      103.88      106.57      2.68 o
  -3   9   3      162.82      162.00      4.27 o
  -2   9   3      612.89      599.88     11.32 o
  -1   9   3       23.84       24.35      1.25 o
   0   9   3      574.56      567.41     10.97 o
   1   9   3       25.63       26.27      1.33 o
   2   9   3      191.63      192.64      4.24 o
   3   9   3      244.86      239.48      5.39 o
   4   9   3      108.16      110.95      4.15 o
   5   9   3      247.90      251.27      7.19 o
   6   9   3       35.77       39.85      2.82 o
  -7  10   3       66.91       65.65      3.18 o
  -6  10   3      231.76      230.46      5.74 o
  -5  10   3      308.15      302.41      6.34 o
  -4  10   3       66.06       66.42      2.44 o
  -3  10   3     1079.46     1046.50     20.52 o
  -2  10   3       65.32       61.20      2.50 o
  -1  10   3      867.47      869.15     15.73 o
   0  10   3       44.16       43.05      1.89 o
   1  10   3      463.75      459.41      9.26 o
   2  10   3      611.26      595.94      9.12 o
   3  10   3      273.33      265.47      5.63 o
   4  10   3      488.96      477.56     11.50 o
   5  10   3       56.50       56.16      3.20 o
   6  10   3      200.11      204.59      6.56 o
  -7  11   3       74.23       74.65      4.21 o
  -6  11   3      129.70      134.13      5.59 o
  -5  11   3      264.47      273.37      7.62 o
  -4  11   3      483.56      479.96     10.53 o
  -3  11   3      208.14      207.31      4.91 o
  -2  11   3      285.09      291.50      7.11 o
  -1  11   3       40.15       43.66      1.96 o
   0  11   3      722.78      729.09     14.78 o
   1  11   3      127.82      135.09      4.06 o
   2  11   3      792.98      779.80     15.90 o
   3  11   3      127.33      124.16      3.99 o
   4  11   3       41.96       43.34      2.47 o
   5  11   3      320.31      316.89      7.61 o
  -6  12   3       96.22       94.25      4.82 o
  -5  12   3      137.28      133.60      5.70 o
  -4  12   3       15.78       17.76      2.67 o
  -3  12   3      393.06      394.77      9.06 o
  -2  12   3       12.30       16.04      1.86 o
  -1  12   3      241.54      242.68      5.65 o
   0  12   3       51.99       57.45      2.65 o
   1  12   3       84.79       87.55      3.88 o
   2  12   3      138.54      140.26      5.13 o
   3  12   3       90.57       85.00      4.74 o
   4  12   3       62.99       62.97      3.47 o
   5  12   3       29.80       29.76      2.64 o
  -5  13   3       80.32       87.36      4.56 o
  -4  13   3      120.80      127.96      5.74 o
  -3  13   3       22.27       27.19      2.30 o
  -2  13   3      532.81      541.33     15.89 o
  -1  13   3       56.85       57.16      3.22 o
   0  13   3      231.83      234.59      7.01 o
   1  13   3       26.93       28.64      2.52 o
   2  13   3       84.33       88.13      4.80 o
   3  13   3      197.00      196.02      7.59 o
   4  13   3      150.62      153.30      6.73 o
  -5  14   3      238.89      252.10      8.89 o
  -4  14   3      177.51      187.26      8.93 o
  -3  14   3      166.18      165.13      6.84 o
  -2  14   3        5.27        7.44      2.30 o
  -1  14   3      427.30      441.96     13.51 o
   0  14   3      126.46      126.65      5.95 o
   1  14   3      484.71      505.05     15.06 o
   2  14   3       46.37       45.82      3.78 o
   3  14   3       59.16       63.25      4.36 o
  -3  15   3       18.99       22.05      4.70 o
  -2  15   3      225.07      219.82      8.69 o
  -1  15   3       18.35       21.43      2.93 o
   0  15   3      190.02      192.82      7.67 o
   1  15   3       30.36       33.49      3.43 o
   2  15   3      128.61      135.21      6.22 o
  -1  16   3      156.99      160.81      5.72 o
   0  16   3       10.08        9.38      2.57 o
  -3 -15   4      238.72      250.99     10.73 o
  -2 -15   4       22.53       27.45      3.69 o
  -1 -15   4      190.11      183.67      8.45 o
   0 -15   4       60.54       64.88      6.51 o
   1 -15   4      139.84      144.21      9.20 o
  -4 -14   4      178.52      172.48      8.34 o
  -3 -14   4       30.29       31.29      3.32 o
  -2 -14   4       90.69       83.21      4.91 o
  -1 -14   4        2.80        5.73      2.64 o
   0 -14   4       98.64      106.61      6.11 o
   1 -14   4       57.40       63.47      4.45 o
   2 -14   4      155.76      180.57     10.92 o
   3 -14   4       22.50       17.89      4.22 o
  -5 -13   4      246.59      248.16      8.65 o
  -4 -13   4      101.34      106.71      6.10 o
  -3 -13   4      235.27      234.91      8.28 o
  -2 -13   4       21.52       23.26      3.37 o
  -1 -13   4      718.13      748.94     22.93 o
   0 -13   4      106.91      116.38      4.97 o
   1 -13   4      442.93      443.75     19.90 o
   2 -13   4      131.36      128.79      6.05 o
   3 -13   4       25.08       23.05      4.28 o
   4 -13   4      259.50      249.28     14.00 o
  -6 -12   4      199.52      194.94      8.88 o
  -5 -12   4      111.34      108.92      5.42 o
  -4 -12   4      290.24      288.68      9.65 o
  -3 -12   4       30.50       30.92      3.70 o
  -2 -12   4      613.26      598.72     19.01 o
  -1 -12   4       73.06       73.59      5.12 o
   0 -12   4      523.83      518.89     13.65 o
   1 -12   4      112.65      112.36      5.68 o
   2 -12   4      120.19      113.70      6.60 o
   3 -12   4      241.92      229.98     12.92 o
   4 -12   4       41.67       35.60      4.89 o
  -7 -11   4        1.93        4.70      2.25 o
  -6 -11   4       29.66       28.31      3.10 o
  -5 -11   4      183.76      182.56      5.76 o
  -4 -11   4       50.40       47.59      3.65 o
  -3 -11   4      676.90      656.42     21.01 o
  -2 -11   4       92.73       90.80      5.47 o
  -1 -11   4      131.83      133.51      5.32 o
   0 -11   4       62.85       65.93      3.55 o
   1 -11   4      197.34      196.12      7.38 o
   2 -11   4      245.05      237.67     11.37 o
   3 -11   4      411.85      402.45     18.53 o
   4 -11   4      103.60      106.22      8.14 o
   5 -11   4       25.19       22.88      4.38 o
  -7 -10   4      112.60      114.79      4.41 o
  -6 -10   4       80.47       84.33      5.00 o
  -5 -10   4       84.71       84.18      3.71 o
  -4 -10   4      357.51      361.29      8.35 o
  -3 -10   4       34.73       32.53      2.49 o
  -2 -10   4      375.84      373.29     12.14 o
  -1 -10   4       11.70       15.06      2.02 o
   0 -10   4      210.68      210.87      6.56 o
   1 -10   4      152.74      153.60      5.80 o
   2 -10   4      197.17      196.77      6.96 o
   3 -10   4      143.65      137.58      9.65 o
   4 -10   4       79.60       80.34      6.72 o
   5 -10   4      140.83      147.97      9.48 o
  -8  -9   4      216.88      220.23      8.57 o
  -7  -9   4      203.21      208.36      6.08 o
  -6  -9   4      347.93      343.39      8.75 o
  -5  -9   4      382.95      377.91      9.40 o
  -4  -9   4       40.26       39.40      2.45 o
  -3  -9   4      771.41      771.68     18.53 o
  -2  -9   4      191.63      189.07     10.02 o
  -1  -9   4     1300.14     1258.75     28.61 o
   0  -9   4      157.10      156.98      5.17 o
   1  -9   4      348.17      346.02     10.44 o
   2  -9   4      488.63      488.60     16.71 o
   3  -9   4       81.31       86.11      4.69 o
   4  -9   4      545.55      562.42     23.20 o
   5  -9   4        5.65        9.41      3.39 o
   6  -9   4      183.50      187.72     11.26 o
  -8  -8   4       13.74       13.56      2.44 o
  -7  -8   4      115.27      109.16      4.19 o
  -6  -8   4      359.92      367.53      9.11 o
  -5  -8   4       30.80       33.80      2.23 o
  -4  -8   4     1007.98      996.89     21.29 o
  -3  -8   4      176.76      176.58      6.93 o
  -2  -8   4      430.57      412.26     14.36 o
  -1  -8   4       63.61       67.75      7.47 o
   0  -8   4      615.73      615.50     19.73 o
   1  -8   4      894.11      873.85     23.76 o
   2  -8   4      607.43      597.87     17.00 o
   3  -8   4      172.34      172.69      6.65 o
   4  -8   4       48.85       51.38      5.14 o
   5  -8   4      129.71      123.43      8.46 o
   6  -8   4       29.95       31.40      4.76 o
  -8  -7   4      104.68      106.30      4.49 o
  -7  -7   4      126.42      128.91      4.48 o
  -6  -7   4      164.50      157.51      5.08 o
  -5  -7   4      161.12      157.61      4.50 o
  -4  -7   4      156.41      157.54      5.75 o
  -3  -7   4      339.26      344.27     13.94 o
  -2  -7   4      140.03      135.12      9.75 o
  -1  -7   4     1305.88     1278.63     59.73 o
   0  -7   4       33.99       36.70      5.26 o
   1  -7   4      824.38      861.55     38.09 o
   2  -7   4       65.69       64.76      2.84 o
   3  -7   4      247.17      245.22      8.00 o
   4  -7   4      361.10      352.92     11.67 o
   5  -7   4      126.45      138.30      8.73 o
   6  -7   4      188.56      198.99     11.67 o
  -9  -6   4      139.14      148.76      6.15 o
  -8  -6   4      185.02      190.64      6.24 o
  -7  -6   4      407.43      398.01      9.15 o
  -6  -6   4      548.21      550.19     11.76 o
  -5  -6   4      712.87      721.34     14.66 o
  -4  -6   4      720.32      715.23     16.96 o
  -3  -6   4       67.20       65.25      3.93 o
  -2  -6   4     2298.56     2291.67     58.81 o
  -1  -6   4      522.66      520.84     14.73 o
   0  -6   4     2006.52     2016.08     50.93 o
   2  -6   4      355.02      362.39     17.39 o
   3  -6   4      636.91      632.64     16.78 o
   4  -6   4       62.13       66.19      7.81 o
   5  -6   4      616.20      598.26     25.03 o
   6  -6   4       33.79       36.45      3.25 o
   7  -6   4      107.26      106.91      5.18 o
  -9  -5   4       53.14       54.53      3.75 o
  -8  -5   4      516.90      508.64     12.12 o
  -7  -5   4       90.68       91.66      3.72 o
  -6  -5   4      167.87      168.95      4.75 o
  -5  -5   4     1138.67     1137.71     23.41 o
  -4  -5   4       80.92       78.94      4.80 o
  -3  -5   4     3608.52     3666.48     93.96 o
  -2  -5   4        2.96        3.24      1.82 o
  -1  -5   4      917.19      967.85     25.96 o
   0  -5   4      934.72      960.17     25.78 o
   1  -5   4      504.59      506.71     18.05 o
   2  -5   4     1155.89     1184.80     50.22 o
   3  -5   4      540.39      576.89     24.98 o
   4  -5   4      384.38      374.80     11.52 o
   5  -5   4       70.79       76.21      6.16 o
   6  -5   4      249.42      255.32      7.43 o
   7  -5   4       67.34       66.63      3.60 o
  -9  -4   4      150.04      147.25     11.28 o
  -8  -4   4       25.27       25.78      2.04 o
  -7  -4   4      244.65      249.92      7.30 o
  -6  -4   4      137.51      141.83      4.21 o
  -5  -4   4      130.64      136.08      4.96 o
  -4  -4   4      622.72      628.53     16.90 o
  -3  -4   4      676.71      690.55     15.42 o
  -2  -4   4      977.09     1023.63     23.06 o
  -1  -4   4       57.40       56.92      2.01 o
   0  -4   4      806.27      830.61     17.53 o
   1  -4   4      314.49      324.37      8.19 o
   2  -4   4     1239.08     1252.88     31.97 o
   3  -4   4      308.03      328.41     16.60 o
   4  -4   4      245.89      239.85      7.90 o
   5  -4   4      288.04      294.01      8.01 o
   6  -4   4       15.27       20.21      2.32 o
   7  -4   4      254.29      263.04      7.49 o
  -9  -3   4       12.35       10.85      2.05 o
  -8  -3   4       61.68       58.90      2.74 o
  -7  -3   4      327.43      329.55      7.10 o
  -6  -3   4      333.41      342.78      7.54 o
  -5  -3   4      194.63      194.28      8.00 o
  -4  -3   4       41.07       45.95      1.73 o
  -2  -3   4      161.69      163.27      3.73 o
  -1  -3   4     2164.78     2193.93     45.82 o
   0  -3   4       41.89       41.73      1.34 o
   1  -3   4      855.77      866.62     18.21 o
   2  -3   4      195.83      194.80      5.25 o
   3  -3   4       99.67      113.94      9.00 o
   4  -3   4      501.08      479.87     13.21 o
   5  -3   4      119.16      118.23      5.08 o
   6  -3   4      214.82      216.13      8.94 o
   7  -3   4        7.96        7.16      1.78 o
  -9  -2   4      464.23      453.26     13.84 o
  -8  -2   4       19.18       20.60      1.52 o
  -7  -2   4      535.64      533.44     10.58 o
  -6  -2   4      572.01      584.92     11.87 o
  -5  -2   4      254.44      252.13      6.80 o
  -4  -2   4     2614.91     2728.87     54.37 o
  -3  -2   4      384.51      390.79      6.85 o
  -2  -2   4     3299.54     3404.68     54.56 o
  -1  -2   4      202.42      212.04      3.64 o
   0  -2   4     2892.59     2932.22     51.85 o
   1  -2   4     2787.64     2819.34     57.50 o
   2  -2   4      945.30      932.12     23.47 o
   3  -2   4     1289.38     1353.54     43.76 o
   4  -2   4       55.83       58.71      2.63 o
   5  -2   4      496.18      501.71     10.37 o
   6  -2   4       75.87       77.22      4.79 o
   7  -2   4      260.01      266.30      7.68 o
  -9  -1   4       35.79       30.53      2.61 o
  -8  -1   4      269.70      262.99      6.01 o
  -7  -1   4      356.35      362.65      9.09 o
  -6  -1   4      285.21      290.92      5.98 o
  -5  -1   4     1014.18     1045.36     20.72 o
  -4  -1   4      373.22      377.68      9.01 o
  -3  -1   4     2085.32     2147.41     35.11 o
  -2  -1   4      300.51      298.42      5.15 o
  -1  -1   4     2096.63     2163.00     33.65 o
   0  -1   4      600.85      611.52     13.07 o
   1  -1   4     1691.04     1671.83     35.48 o
   2  -1   4      479.46      498.07     15.18 o
   3  -1   4      707.76      730.13     17.57 o
   4  -1   4      527.42      535.80     11.58 o
   5  -1   4       42.15       44.52      2.09 o
   6  -1   4      293.48      294.30      6.91 o
   7  -1   4        0.80        2.61      1.47 o
  -9   0   4       78.71       74.70      3.90 o
  -8   0   4      166.17      160.46      4.19 o
  -7   0   4      309.00      308.82      7.05 o
  -6   0   4      153.02      149.54      3.30 o
  -5   0   4      751.07      775.41     15.64 o
  -4   0   4      455.43      468.26      9.39 o
  -3   0   4       26.16       26.43      0.91 o
  -2   0   4     4361.70     4603.59     78.62 o
  -1   0   4       72.61       79.96      1.78 o
   0   0   4     2458.88     2494.90     43.45 o
   1   0   4      254.41      258.85      5.92 o
   2   0   4      465.85      471.32     10.16 o
   3   0   4      553.41      556.76     12.11 o
   4   0   4      342.93      344.35      7.46 o
   5   0   4      732.57      716.23     13.80 o
   6   0   4      230.64      223.35      5.63 o
   7   0   4      110.65      106.00      4.31 o
  -9   1   4       37.33       37.06      2.71 o
  -8   1   4      272.62      257.61      6.93 o
  -7   1   4      396.71      386.47      7.73 o
  -6   1   4      325.14      327.05      5.46 o
  -5   1   4     1030.15     1036.10     23.11 o
  -4   1   4      402.70      396.00      8.97 o
  -3   1   4     2148.45     2204.03     40.45 o
  -2   1   4      295.72      288.15      8.68 o
  -1   1   4     2295.52     2278.30     35.92 o
   0   1   4      614.88      623.16     11.84 o
   1   1   4     1795.95     1778.78     33.56 o
   2   1   4      515.45      526.62     10.00 o
   3   1   4      687.04      685.56     15.05 o
   4   1   4      607.99      617.42     10.63 o
   5   1   4       35.52       33.90      1.90 o
   6   1   4      292.81      299.82      6.93 o
   7   1   4        0.98        0.48      1.31 o
  -9   2   4      484.74      490.96     13.75 o
  -8   2   4       18.44       19.49      1.62 o
  -7   2   4      511.81      509.03      9.38 o
  -6   2   4      549.39      561.68      8.70 o
  -5   2   4      221.87      220.84      5.16 o
  -4   2   4     2674.43     2756.07     55.22 o
  -3   2   4      394.23      405.14      7.79 o
  -2   2   4     3326.23     3323.20     74.28 o
  -1   2   4      183.70      185.71      4.01 o
   0   2   4     2819.89     2804.48     55.32 o
   1   2   4     2794.26     2807.14     59.57 o
   2   2   4     1004.40      984.22     17.96 o
   3   2   4     1282.80     1296.04     29.39 o
   4   2   4       71.14       69.94      2.00 o
   5   2   4      458.31      456.51      9.73 o
   6   2   4       74.26       78.11      3.03 o
   7   2   4      263.04      268.79      7.70 o
  -9   3   4        9.95       11.47      1.84 o
  -8   3   4       51.60       52.50      2.53 o
  -7   3   4      311.67      312.33      6.18 o
  -6   3   4      323.46      326.13      5.38 o
  -5   3   4      180.93      183.12      4.33 o
  -4   3   4       49.00       51.28      1.56 o
  -3   3   4       66.79       76.71      1.91 o
  -2   3   4      158.37      157.34      3.23 o
  -1   3   4     2092.44     2090.31     34.91 o
   0   3   4       35.35       32.75      1.57 o
   1   3   4      870.62      864.24     16.10 o
   2   3   4      170.48      165.82      4.44 o
   3   3   4      137.61      135.22      4.11 o
   4   3   4      456.91      445.57      7.76 o
   5   3   4      124.79      123.18      3.63 o
   6   3   4      219.28      218.13      5.59 o
   7   3   4        7.60       10.04      1.80 o
  -9   4   4      137.71      142.95      7.42 o
  -8   4   4       32.57       32.16      2.27 o
  -7   4   4      279.44      270.66      5.34 o
  -6   4   4      158.01      159.81      3.12 o
  -5   4   4      138.82      141.67      3.52 o
  -4   4   4      593.91      584.46     10.87 o
  -3   4   4      648.88      663.72     11.76 o
  -2   4   4     1033.95     1052.53     16.90 o
  -1   4   4       67.52       67.71      1.79 o
   0   4   4      827.13      823.75     16.58 o
   1   4   4      291.30      293.34      6.30 o
   2   4   4     1131.06     1112.63     23.13 o
   3   4   4      333.00      348.20      8.80 o
   4   4   4      237.80      235.99      4.66 o
   5   4   4      322.49      320.42      7.03 o
   6   4   4       17.80       17.81      1.71 o
   7   4   4      240.73      235.60      6.27 o
  -9   5   4       49.10       49.88      3.90 o
  -8   5   4      525.07      521.67     14.52 o
  -7   5   4       82.05       81.77      2.64 o
  -6   5   4      175.47      172.82      3.43 o
  -5   5   4     1179.29     1198.63     17.18 o
  -4   5   4       88.06       88.08      2.44 o
  -3   5   4     3611.39     3585.96     57.07 o
  -2   5   4        3.40        6.26      0.73 o
  -1   5   4      913.68      960.15     17.74 o
   0   5   4      982.17      968.38     16.80 o
   1   5   4      521.86      513.08     10.63 o
   2   5   4     1194.59     1178.19     23.39 o
   3   5   4      527.32      523.64     10.97 o
   4   5   4      383.73      385.28      8.26 o
   5   5   4       61.87       64.20      2.75 o
   6   5   4      264.42      270.34      6.58 o
   7   5   4       69.99       74.71      3.54 o
  -9   6   4      135.75      135.96      5.39 o
  -8   6   4      182.97      188.66      6.56 o
  -7   6   4      366.59      368.00      8.28 o
  -6   6   4      516.18      518.17      8.86 o
  -5   6   4      686.08      679.79     11.14 o
  -4   6   4      666.38      656.51     15.50 o
  -3   6   4       75.28       74.19      2.14 o
  -2   6   4     2190.17     2194.06     40.22 o
  -1   6   4      511.18      503.11     11.15 o
   0   6   4     1940.42     1895.62     38.58 o
   1   6   4      104.89      104.78      3.14 o
   2   6   4      368.95      355.02      9.10 o
   3   6   4      597.64      585.77     10.82 o
   4   6   4       67.44       67.52      2.99 o
   5   6   4      587.51      584.34     11.94 o
   6   6   4       35.70       34.68      2.22 o
   7   6   4      104.48      105.93      3.88 o
  -8   7   4       95.64      100.64      4.43 o
  -7   7   4      146.18      151.25      4.46 o
  -6   7   4      187.84      190.92      3.74 o
  -5   7   4      141.58      140.47      3.06 o
  -4   7   4      173.85      174.52      3.33 o
  -3   7   4      325.17      315.18      8.41 o
  -2   7   4      141.55      138.15      3.35 o
  -1   7   4     1392.33     1353.64     27.86 o
   0   7   4       23.63       22.65      1.38 o
   1   7   4      871.87      849.25     17.80 o
   2   7   4       53.17       54.32      2.26 o
   3   7   4      234.18      232.77      5.03 o
   4   7   4      402.74      397.41      9.43 o
   5   7   4      125.82      126.86      4.88 o
   6   7   4      191.31      197.02      5.50 o
  -8   8   4       18.21       20.62      2.12 o
  -7   8   4      125.18      128.93      4.88 o
  -6   8   4      377.89      380.61      7.28 o
  -5   8   4       27.63       30.44      1.33 o
  -4   8   4     1083.76     1063.49     15.28 o
  -3   8   4      175.10      168.57      4.26 o
  -2   8   4      480.46      484.83      9.37 o
  -1   8   4       68.69       70.59      2.55 o
   0   8   4      596.92      590.88     10.14 o
   1   8   4      920.23      897.07     16.28 o
   2   8   4      623.35      612.18     10.87 o
   3   8   4      184.51      185.23      4.84 o
   4   8   4       51.47       51.29      2.88 o
   5   8   4      121.69      123.73      5.94 o
   6   8   4       27.68       28.63      2.91 o
  -8   9   4      233.96      248.29      7.92 o
  -7   9   4      183.88      185.77      6.79 o
  -6   9   4      344.84      344.62      7.49 o
  -5   9   4      392.30      398.37      7.51 o
  -4   9   4       34.17       36.74      1.67 o
  -3   9   4      821.89      793.26     15.86 o
  -2   9   4      188.26      185.19      4.23 o
  -1   9   4     1279.04     1258.98     22.90 o
   0   9   4      154.14      156.91      3.54 o
   1   9   4      335.66      333.26      5.31 o
   2   9   4      504.36      496.57      9.21 o
   3   9   4      108.59      108.64      3.19 o
   4   9   4      526.53      511.98     13.10 o
   5   9   4        8.26       10.59      2.86 o
   6   9   4      186.10      186.30      5.38 o
  -7  10   4      106.73      107.28      7.70 o
  -6  10   4       78.01       79.63      4.02 o
  -5  10   4       86.65       89.11      3.04 o
  -4  10   4      296.71      294.53      6.50 o
  -3  10   4       28.99       29.24      1.73 o
  -2  10   4      336.57      329.88      7.79 o
  -1  10   4       10.12       13.86      1.63 o
   0  10   4      218.50      214.14      6.27 o
   1  10   4      123.32      126.88      3.50 o
   2  10   4      170.41      169.30      3.88 o
   3  10   4      124.00      130.61      4.17 o
   4  10   4       80.92       78.24      3.67 o
   5  10   4      140.04      138.43      5.12 o
  -7  11   4        1.96        1.02      1.58 o
  -6  11   4       34.54       36.55      2.81 o
  -5  11   4      185.23      179.34      5.50 o
  -4  11   4       49.90       56.87      2.50 o
  -3  11   4      678.62      680.48     14.21 o
  -2  11   4       92.10       93.27      3.25 o
  -1  11   4      156.20      165.01      5.18 o
   0  11   4       67.86       70.78      4.54 o
   1  11   4      199.72      191.68      6.06 o
   2  11   4      256.14      251.63      7.39 o
   3  11   4      392.23      395.13      8.73 o
   4  11   4      122.20      119.78      4.01 o
   5  11   4       21.36       22.76      2.14 o
  -6  12   4      204.22      208.89     12.69 o
  -5  12   4      112.03      110.41      5.02 o
  -4  12   4      302.11      299.16      8.03 o
  -3  12   4       35.21       36.70      2.09 o
  -2  12   4      585.31      589.41     14.75 o
  -1  12   4       78.70       81.73      6.41 o
   0  12   4      516.53      536.20     13.65 o
   1  12   4      129.61      135.03      4.90 o
   2  12   4      134.58      137.14      5.90 o
   3  12   4      237.07      245.19      8.83 o
   4  12   4       33.61       33.98      3.31 o
  -5  13   4      234.67      240.54      8.38 o
  -4  13   4      101.29       95.66      4.84 o
  -3  13   4      220.44      225.70      6.79 o
  -2  13   4       22.13       23.40      3.82 o
  -1  13   4      720.57      712.02     28.31 o
   0  13   4       97.52       98.99      7.82 o
   1  13   4      439.17      435.48     13.47 o
   2  13   4      115.40      116.49      5.78 o
   3  13   4       23.58       26.41      3.10 o
   4  13   4      264.00      273.65     13.39 o
  -4  14   4      181.95      191.09     19.84 o
  -3  14   4       29.99       34.19      3.17 o
  -2  14   4      101.97      100.24      6.69 o
  -1  14   4        2.25        4.62      2.99 o
   0  14   4      101.79      102.94      5.35 o
   1  14   4       55.49       57.81      4.16 o
   2  14   4      161.35      171.78      7.19 o
   3  14   4       22.12       18.54      2.92 o
  -3  15   4      270.96      286.78      9.54 o
  -2  15   4       22.24       24.86      3.08 o
  -1  15   4      184.28      181.12     10.15 o
   0  15   4       65.24       73.58      4.55 o
   1  15   4      135.19      136.40      6.29 o
  -3 -15   5        0.63        2.40      2.63 o
  -2 -15   5      195.01      196.77      8.86 o
  -1 -15   5       71.47       78.74      5.38 o
   0 -15   5      168.09      167.22     10.36 o
  -4 -14   5        4.22        4.20      2.68 o
  -3 -14   5      324.86      322.10     10.47 o
  -2 -14   5       16.65       19.77      3.36 o
  -1 -14   5      143.40      146.85      7.29 o
   0 -14   5       55.48       63.68      6.14 o
   1 -14   5       44.05       48.47      4.37 o
   2 -14   5      226.72      228.82      8.81 o
  -5 -13   5       35.44       33.16      3.94 o
  -4 -13   5      246.70      247.43      8.65 o
  -3 -13   5        2.01        2.66      2.54 o
  -2 -13   5      203.40      213.54      7.53 o
  -1 -13   5      186.90      201.49      8.70 o
   0 -13   5      321.82      301.36     10.51 o
   1 -13   5      152.72      152.19      6.75 o
   2 -13   5      153.37      155.46      7.01 o
   3 -13   5      128.00      127.71      8.88 o
  -6 -12   5       53.45       58.27      3.60 o
  -5 -12   5      171.92      175.59      5.60 o
  -4 -12   5       70.48       69.94      4.24 o
  -3 -12   5      257.16      251.35      8.59 o
  -2 -12   5       74.91       77.42      4.44 o
  -1 -12   5      365.52      368.41     13.12 o
   0 -12   5       97.10      104.95      4.53 o
   1 -12   5      358.01      362.32     14.78 o
   2 -12   5      119.22      120.92      5.86 o
   3 -12   5      185.43      176.88      7.67 o
   4 -12   5      205.98      217.03     12.53 o
  -7 -11   5      209.72      219.06      9.95 o
  -6 -11   5      127.60      133.50      4.82 o
  -5 -11   5        7.04        8.77      1.79 o
  -4 -11   5      433.73      439.74     10.60 o
  -3 -11   5       98.45       97.75      3.95 o
  -2 -11   5      899.82      878.29     22.04 o
  -1 -11   5      108.06      110.01      4.51 o
   0 -11   5       66.69       66.51      3.92 o
   1 -11   5      206.41      209.00     15.18 o
   2 -11   5       20.48       19.65      2.70 o
   3 -11   5      327.97      324.87     11.06 o
   4 -11   5       44.22       43.97      5.44 o
  -7 -10   5      139.19      151.58      5.15 o
  -6 -10   5      123.03      121.86      4.57 o
  -5 -10   5      287.18      280.84      7.72 o
  -4 -10   5       82.24       86.23      4.02 o
  -3 -10   5      367.50      359.57      8.73 o
  -2 -10   5       96.99       93.67      3.71 o
  -1 -10   5      450.86      457.86     10.49 o
   0 -10   5      146.03      141.17      5.09 o
   1 -10   5      262.99      259.92      9.00 o
   2 -10   5       74.18       70.94      4.09 o
   3 -10   5       82.55       81.61      4.54 o
   4 -10   5      172.20      178.65      7.29 o
   5 -10   5       10.96        6.42      3.57 o
  -8  -9   5        3.69        4.96      2.07 o
  -7  -9   5       90.70       89.31      3.86 o
  -6  -9   5      285.79      290.01      7.63 o
  -5  -9   5      366.75      368.08      9.01 o
  -4  -9   5      358.25      352.01      8.81 o
  -3  -9   5      277.77      278.50      7.03 o
  -2  -9   5      218.18      209.86      6.03 o
  -1  -9   5       41.03       38.51      2.47 o
   0  -9   5      951.66      933.82     21.41 o
   1  -9   5       95.45       98.00     11.76 o
   2  -9   5      567.44      548.62     16.85 o
   3  -9   5       84.81       81.43      4.73 o
   4  -9   5       19.42       19.15      2.69 o
   5  -9   5      261.27      251.99     13.80 o
  -8  -8   5      244.81      251.81     12.54 o
  -7  -8   5       89.24       96.29      3.79 o
  -6  -8   5      171.02      169.56      5.22 o
  -5  -8   5      281.71      278.94      6.97 o
  -4  -8   5       51.34       51.57      2.67 o
  -3  -8   5      761.93      746.76     15.54 o
  -2  -8   5       49.76       48.79      3.02 o
  -1  -8   5      762.62      772.14     16.03 o
   0  -8   5       38.42       40.84      2.38 o
   1  -8   5      315.53      321.16     10.29 o
   2  -8   5      511.50      500.21     14.59 o
   3  -8   5      185.79      187.10      7.30 o
   4  -8   5      313.58      313.87     10.66 o
   5  -8   5       54.58       50.21      5.89 o
   6  -8   5      129.14      122.29      9.21 o
  -8  -7   5      128.91      133.36      5.10 o
  -7  -7   5      157.90      159.47      4.75 o
  -6  -7   5      691.18      705.16     15.62 o
  -5  -7   5       10.54        9.78      1.49 o
  -4  -7   5      965.07      947.44     19.38 o
  -3  -7   5       29.57       28.28      2.26 o
  -2  -7   5      763.28      741.92     17.80 o
  -1  -7   5      700.89      699.32     23.02 o
   0  -7   5      382.62      385.09     10.30 o
   1  -7   5      741.95      723.71     19.60 o
   2  -7   5      167.33      164.16      5.32 o
   3  -7   5      450.81      441.89     13.13 o
   4  -7   5      133.81      126.33      5.62 o
   5  -7   5      184.49      190.36      7.84 o
   6  -7   5       25.57       26.81      3.10 o
  -9  -6   5       26.43       29.42      2.90 o
  -8  -6   5      118.70      118.45      6.39 o
  -7  -6   5      228.83      238.24      6.39 o
  -6  -6   5      150.75      149.15      4.39 o
  -5  -6   5      403.62      408.31      9.20 o
  -4  -6   5      205.94      209.16      5.25 o
  -3  -6   5      810.46      803.93     22.33 o
  -2  -6   5      101.56       98.89      4.30 o
  -1  -6   5     1203.05     1215.52     36.18 o
   0  -6   5      378.84      393.07     12.62 o
   1  -6   5      737.17      714.06     30.85 o
   2  -6   5      220.56      227.90      6.59 o
   3  -6   5      140.91      139.27      5.58 o
   4  -6   5      419.46      420.88     12.73 o
   5  -6   5       13.41       13.03      2.34 o
   6  -6   5      365.23      361.63     11.90 o
  -9  -5   5      141.84      140.23      5.87 o
  -8  -5   5       64.87       66.78      3.35 o
  -7  -5   5      464.34      467.38     10.87 o
  -5  -5   5      135.31      138.45      3.94 o
  -4  -5   5      647.21      642.60     21.05 o
  -3  -5   5       78.15       72.26      3.67 o
  -2  -5   5     2833.78     2892.98     75.06 o
  -1  -5   5      383.53      369.70     10.42 o
   0  -5   5      497.87      517.37     11.75 o
   1  -5   5      192.73      180.76      9.71 o
   2  -5   5      414.98      427.20     12.46 o
   3  -5   5      701.15      717.35     16.79 o
   4  -5   5      554.13      541.11     16.00 o
   5  -5   5      273.12      276.78      9.33 o
   6  -5   5        7.00        9.47      3.41 o
  -9  -4   5      121.46      129.66      5.40 o
  -8  -4   5      291.94      295.85      7.95 o
  -7  -4   5      396.74      398.85      8.85 o
  -6  -4   5      242.12      235.37      6.10 o
  -5  -4   5      866.17      854.73     17.30 o
  -4  -4   5      353.85      348.75     12.92 o
  -3  -4   5     1339.93     1351.96     29.57 o
  -2  -4   5      377.79      380.87      8.89 o
  -1  -4   5     1082.19     1139.15     24.51 o
   0  -4   5      475.11      487.72     10.96 o
   1  -4   5      554.92      590.53     16.82 o
   2  -4   5      518.65      517.09     22.56 o
   3  -4   5       44.98       47.70      2.65 o
   4  -4   5      311.94      306.91      9.51 o
   5  -4   5       16.15       17.97      1.90 o
   6  -4   5      153.12      153.00      5.44 o
   7  -4   5       18.37       18.51      2.17 o
  -9  -3   5      188.34      184.51      6.93 o
  -8  -3   5       64.60       63.53      3.19 o
  -7  -3   5       80.41       80.71      3.04 o
  -6  -3   5     1176.16     1198.79     21.65 o
  -5  -3   5      382.46      382.90     13.01 o
  -4  -3   5      876.40      855.08     19.60 o
  -3  -3   5      429.40      430.50      8.33 o
  -2  -3   5      152.83      168.93      3.97 o
  -1  -3   5      645.40      677.38     12.54 o
   0  -3   5     2482.67     2511.66     41.12 o
   1  -3   5      316.11      329.70     10.00 o
   2  -3   5      825.33      801.41     24.89 o
   3  -3   5       93.58       94.91      3.61 o
   4  -3   5       98.50       98.60      3.53 o
   5  -3   5      450.08      446.25     10.81 o
   6  -3   5        2.89        3.38      1.50 o
   7  -3   5      172.00      176.33      5.80 o
  -9  -2   5       21.72       18.55      2.26 o
  -8  -2   5      305.43      304.96      7.86 o
  -7  -2   5       57.60       56.85      2.76 o
  -6  -2   5      396.84      394.47      7.53 o
  -5  -2   5      483.55      503.30     15.94 o
  -4  -2   5      192.73      196.38      4.64 o
  -3  -2   5     1247.92     1319.97     21.76 o
  -2  -2   5      274.54      275.42      5.44 o
  -1  -2   5     1557.56     1588.77     24.30 o
   0  -2   5       58.62       61.07      1.84 o
   1  -2   5     1311.92     1319.85     27.08 o
   2  -2   5      816.64      862.38     23.94 o
   3  -2   5      494.38      495.44     12.82 o
   4  -2   5      449.66      448.96     10.73 o
   5  -2   5       73.23       71.72      3.25 o
   6  -2   5      217.01      215.29      5.53 o
   7  -2   5       18.43       17.74      2.20 o
  -9  -1   5      153.32      152.53      5.80 o
  -8  -1   5      165.76      158.00      4.69 o
  -7  -1   5      496.37      479.32      8.92 o
  -6  -1   5       84.94       91.52      2.63 o
  -5  -1   5      233.24      240.39      7.05 o
  -4  -1   5      893.74      939.53     17.64 o
  -3  -1   5      455.81      446.51      7.62 o
  -2  -1   5     3601.28     3742.15     65.26 o
  -1  -1   5      129.58      131.51      3.16 o
   0  -1   5     1663.32     1650.94     34.74 o
   1  -1   5      398.13      386.66      9.54 o
   2  -1   5      887.60      884.75     22.74 o
   3  -1   5      872.62      892.33     17.61 o
   4  -1   5      319.82      325.47      9.11 o
   5  -1   5      517.42      514.90     12.72 o
   6  -1   5        8.75       10.13      1.46 o
   7  -1   5      219.88      216.69      6.83 o
  -9   0   5       54.04       57.00      6.89 o
  -8   0   5      152.25      151.65      4.55 o
  -7   0   5      781.83      782.88     14.15 o
  -6   0   5       33.37       34.51      1.22 o
  -5   0   5     1877.18     1895.53     54.13 o
  -4   0   5       32.01       35.10      1.33 o
  -3   0   5     2536.87     2559.65     48.59 o
  -2   0   5     1389.89     1386.50     45.72 o
  -1   0   5     1002.56     1013.00     21.15 o
   0   0   5     3212.63     3300.97     67.31 o
   1   0   5      158.55      171.67      4.72 o
   2   0   5      640.46      645.36     13.49 o
   3   0   5        4.92        6.59      1.07 o
   4   0   5      309.54      309.80      6.98 o
   5   0   5       50.73       47.12      2.29 o
   6   0   5      213.93      211.04      5.54 o
   7   0   5       11.49       12.59      1.70 o
  -9   1   5      152.63      150.68      5.58 o
  -8   1   5      153.88      150.08      4.50 o
  -7   1   5      454.38      456.34      8.11 o
  -6   1   5      107.76      108.83      2.27 o
  -5   1   5      261.04      263.37      6.52 o
  -4   1   5      823.38      859.31     17.00 o
  -3   1   5      467.79      438.03     15.63 o
  -2   1   5     3506.02     3502.85     97.20 o
  -1   1   5      150.82      147.84      3.35 o
   0   1   5     1799.85     1719.33     32.85 o
   1   1   5      356.73      333.92      8.80 o
   2   1   5      974.49      958.83     18.91 o
   3   1   5      844.17      857.81     16.97 o
   4   1   5      310.32      318.96      6.52 o
   5   1   5      577.87      568.84     11.12 o
   6   1   5        8.36        9.75      1.50 o
   7   1   5      234.81      234.06      6.41 o
  -9   2   5       25.99       29.37      2.27 o
  -8   2   5      307.34      300.99      7.58 o
  -7   2   5       71.05       73.82      2.06 o
  -6   2   5      364.14      365.36      6.49 o
  -5   2   5      491.83      482.28     12.09 o
  -4   2   5      180.88      189.15      5.09 o
  -3   2   5     1275.84     1341.58     43.89 o
  -2   2   5      275.41      266.34      6.80 o
  -1   2   5     1525.97     1504.28     33.39 o
   0   2   5       78.39       79.80      2.94 o
   1   2   5     1294.31     1275.80     24.35 o
   2   2   5      848.31      857.07     19.53 o
   3   2   5      501.51      500.13     10.28 o
   4   2   5      474.09      465.88      9.71 o
   5   2   5       70.20       68.79      2.77 o
   6   2   5      210.10      200.97      5.44 o
   7   2   5       19.76       18.45      1.90 o
  -9   3   5      190.73      195.99      6.49 o
  -8   3   5       81.98       80.87      2.87 o
  -7   3   5       97.06       96.52      2.94 o
  -6   3   5     1190.25     1206.31     19.28 o
  -5   3   5      369.50      361.56      8.01 o
  -4   3   5      906.17      895.83     21.13 o
  -3   3   5      421.27      417.85     15.43 o
  -2   3   5      214.30      216.07      5.16 o
  -1   3   5      671.82      669.79     13.63 o
   0   3   5     2453.82     2385.27     54.08 o
   1   3   5      335.87      341.78      7.50 o
   2   3   5      762.70      740.07     17.53 o
   3   3   5      107.31      107.73      2.81 o
   4   3   5       87.66       88.27      2.72 o
   5   3   5      437.05      436.94      9.48 o
   6   3   5        3.24        3.25      1.31 o
   7   3   5      159.48      154.56      4.82 o
  -9   4   5      110.24      103.43      6.92 o
  -8   4   5      269.58      266.04      7.01 o
  -7   4   5      365.82      370.14      7.28 o
  -6   4   5      262.44      263.68      4.65 o
  -5   4   5      865.00      857.11     17.91 o
  -4   4   5      378.38      380.22      8.00 o
  -3   4   5     1280.62     1327.47     25.55 o
  -2   4   5      364.39      357.01      7.83 o
  -1   4   5     1072.88     1072.87     24.93 o
   0   4   5      454.59      440.05      9.82 o
   1   4   5      615.69      601.21     12.62 o
   2   4   5      481.01      474.39     11.70 o
   3   4   5       62.77       64.84      2.12 o
   4   4   5      283.03      284.67      6.01 o
   5   4   5       19.53       19.23      1.67 o
   6   4   5      174.16      174.95      4.89 o
   7   4   5       16.36       16.09      1.89 o
  -9   5   5      144.73      138.77      7.89 o
  -8   5   5       66.78       69.93      8.52 o
  -7   5   5      503.50      501.20      9.14 o
  -6   5   5       78.44       79.55      2.60 o
  -5   5   5      132.67      131.90      3.05 o
  -4   5   5      647.70      626.66     15.42 o
  -3   5   5       73.59       74.42      1.85 o
  -2   5   5     2901.40     2883.42     69.65 o
  -1   5   5      359.29      335.64      9.43 o
   0   5   5      468.17      474.44     10.53 o
   1   5   5      183.36      175.10      4.58 o
   2   5   5      390.09      394.20      8.54 o
   3   5   5      718.01      714.48     16.82 o
   4   5   5      563.08      559.31     10.29 o
   5   5   5      247.87      259.23      6.37 o
   6   5   5        7.19        8.52      1.63 o
  -9   6   5       29.57       28.86      3.61 o
  -8   6   5      126.81      119.17      7.04 o
  -7   6   5      234.75      242.56      5.05 o
  -6   6   5      133.36      131.17      3.41 o
  -5   6   5      402.87      402.63      7.44 o
  -4   6   5      195.86      196.67      5.40 o
  -3   6   5      825.34      779.41     23.06 o
  -2   6   5       96.67       93.44      3.32 o
  -1   6   5     1167.01     1141.83     29.10 o
   0   6   5      373.42      372.09      8.47 o
   1   6   5      708.41      681.47     14.68 o
   2   6   5      242.91      244.30      5.33 o
   3   6   5      146.00      142.57      3.56 o
   4   6   5      418.62      410.12      8.81 o
   5   6   5       11.42       11.23      1.60 o
   6   6   5      347.85      360.34      8.37 o
  -8   7   5      131.58      139.80      7.79 o
  -7   7   5      129.89      131.12      3.69 o
  -6   7   5      744.69      745.72     13.16 o
  -5   7   5       18.52       19.04      1.04 o
  -4   7   5      972.23      952.48     16.54 o
  -3   7   5       31.30       33.72      1.67 o
  -2   7   5      705.14      706.78     18.52 o
  -1   7   5      743.54      722.60     18.49 o
   0   7   5      416.61      414.69      9.13 o
   1   7   5      746.85      723.57     13.41 o
   2   7   5      181.14      176.12      4.46 o
   3   7   5      429.21      434.14      8.32 o
   4   7   5      117.27      118.46      4.34 o
   5   7   5      208.86      214.90      5.62 o
   6   7   5       25.46       26.57      2.13 o
  -8   8   5      233.34      235.16     11.72 o
  -7   8   5       77.10       80.34      3.75 o
  -6   8   5      173.79      171.85      3.92 o
  -5   8   5      252.69      252.94      5.69 o
  -4   8   5       61.48       64.75      1.94 o
  -3   8   5      745.51      735.56     14.97 o
  -2   8   5       45.47       47.93      2.05 o
  -1   8   5      790.64      776.15     14.25 o
   0   8   5       25.26       26.28      1.32 o
   1   8   5      345.80      341.20      6.87 o
   2   8   5      495.44      500.76     10.45 o
   3   8   5      204.81      207.47      4.75 o
   4   8   5      330.28      327.72      8.56 o
   5   8   5       59.27       63.43      2.95 o
   6   8   5      148.56      149.58      4.68 o
  -8   9   5        9.15       13.04      3.03 o
  -7   9   5      102.17      108.42      4.23 o
  -6   9   5      282.11      287.36      7.97 o
  -5   9   5      355.96      362.74      7.17 o
  -4   9   5      380.72      376.21      7.17 o
  -3   9   5      271.43      267.67      7.37 o
  -2   9   5      263.13      263.20      8.82 o
  -1   9   5       40.38       39.60      2.03 o
   0   9   5      922.06      909.01     18.91 o
   1   9   5      113.45      112.21      3.48 o
   2   9   5      535.69      529.65     11.19 o
   3   9   5      107.94      111.01      3.32 o
   4   9   5       22.27       23.57      2.24 o
   5   9   5      248.82      261.01      6.66 o
  -7  10   5      144.09      145.76      8.60 o
  -6  10   5      128.99      134.10      5.23 o
  -5  10   5      299.71      305.47      7.56 o
  -4  10   5       79.91       81.82      2.80 o
  -3  10   5      344.86      345.83      9.06 o
  -2  10   5      100.34      106.62      4.57 o
  -1  10   5      450.92      452.42     13.87 o
   0  10   5      153.09      147.17      4.83 o
   1  10   5      266.74      264.55      6.38 o
   2  10   5       62.61       60.33      2.28 o
   3  10   5       66.69       70.53      3.18 o
   4  10   5      164.25      163.64      5.64 o
   5  10   5       10.00        8.25      1.70 o
  -7  11   5      210.97      221.70     11.28 o
  -6  11   5      118.83      123.98      5.09 o
  -5  11   5        9.78       10.02      1.46 o
  -4  11   5      434.13      441.74     10.69 o
  -3  11   5      101.28      100.30      4.57 o
  -2  11   5      887.27      874.21     24.81 o
  -1  11   5       97.43       93.84      4.79 o
   0  11   5       62.40       58.67      3.80 o
   1  11   5      204.01      208.60      8.03 o
   2  11   5       34.91       36.53      2.27 o
   3  11   5      325.64      323.95      7.55 o
   4  11   5       48.96       55.67      2.80 o
  -6  12   5       56.42       59.55      3.54 o
  -5  12   5      145.97      141.45      5.88 o
  -4  12   5       69.60       64.86      3.08 o
  -3  12   5      272.96      272.60     11.71 o
  -2  12   5       70.57       76.90      9.39 o
  -1  12   5      372.38      383.49     12.31 o
   0  12   5       79.02       85.86      4.90 o
   1  12   5      352.12      363.43     16.00 o
   2  12   5      121.93      121.45      5.76 o
   3  12   5      195.50      209.95      9.09 o
   4  12   5      209.02      214.40      9.27 o
  -5  13   5       35.57       36.53      2.90 o
  -4  13   5      257.14      252.94      8.47 o
  -3  13   5        2.05        6.75      2.62 o
  -2  13   5      181.70      175.92      9.91 o
  -1  13   5      200.46      195.08     10.24 o
   0  13   5      318.67      303.80     13.96 o
   1  13   5      160.01      156.56      9.15 o
   2  13   5      153.39      163.64      6.79 o
   3  13   5      118.07      114.27      5.81 o
  -4  14   5        5.15        3.86      2.04 o
  -3  14   5      324.38      336.82     10.66 o
  -2  14   5       19.39       19.10      3.58 o
  -1  14   5      151.69      155.36      8.86 o
   0  14   5       61.77       61.10      5.82 o
   1  14   5       45.26       47.07      5.32 o
   2  14   5      223.43      221.53      8.47 o
  -3  15   5        0.32        0.92      2.07 o
  -2  15   5      208.88      209.84     10.40 o
  -1  15   5       66.25       73.02      6.30 o
   0  15   5      173.28      177.71      9.91 o
  -4 -14   6      169.17      167.98      8.16 o
  -3 -14   6        4.10        4.09      2.68 o
  -2 -14   6      339.31      344.00     16.24 o
  -1 -14   6       34.22       43.55      6.90 o
   0 -14   6      350.17      362.54     16.74 o
   1 -14   6       75.38       75.62      4.91 o
  -5 -13   6      232.34      232.88      7.67 o
  -4 -13   6       14.36       15.65      2.66 o
  -3 -13   6      163.35      171.89      6.79 o
  -2 -13   6       29.17       33.76      3.69 o
  -1 -13   6       29.55       31.42      4.07 o
   0 -13   6      107.96      115.97     11.72 o
   1 -13   6       86.59       88.97      5.66 o
   2 -13   6       97.29      101.30      5.63 o
  -6 -12   6      169.77      174.36      6.37 o
  -5 -12   6        8.60        6.93      1.84 o
  -4 -12   6      195.95      200.83      6.12 o
  -3 -12   6       12.01       12.13      1.99 o
  -2 -12   6      125.53      123.28      7.98 o
  -1 -12   6       86.85       92.67      5.50 o
   0 -12   6      132.25      132.79      6.15 o
   1 -12   6      143.14      138.80      6.22 o
   2 -12   6       71.05       72.38      6.32 o
   3 -12   6       79.68       77.86      5.15 o
  -6 -11   6      200.14      206.16      6.24 o
  -5 -11   6       79.73       78.07      4.03 o
  -4 -11   6       13.11       14.92      1.92 o
  -3 -11   6      332.58      328.01      8.23 o
  -2 -11   6       96.57       96.39      4.11 o
  -1 -11   6      890.36      887.50     21.24 o
   0 -11   6       27.39       29.91      2.93 o
   1 -11   6      132.10      128.56      6.00 o
   2 -11   6      140.80      135.71      6.11 o
   3 -11   6       10.74        9.95      2.37 o
   4 -11   6      325.84      328.76     11.36 o
  -7 -10   6      138.66      148.11      5.60 o
  -6 -10   6      172.54      172.46      5.56 o
  -5 -10   6       94.64       97.63      3.98 o
  -4 -10   6      745.30      732.93     16.58 o
  -3 -10   6      127.35      126.29      4.96 o
  -2 -10   6      813.52      807.50     17.17 o
  -1 -10   6       32.90       33.44      2.14 o
   0 -10   6      381.45      369.45     12.00 o
   1 -10   6      423.13      411.21     14.58 o
   2 -10   6      278.55      275.91      9.78 o
   3 -10   6      286.23      282.70     10.06 o
   4 -10   6       50.48       51.20      4.95 o
  -7  -9   6       99.34      100.11      4.05 o
  -6  -9   6       55.43       56.69      3.11 o
  -5  -9   6      523.54      498.93     11.46 o
  -4  -9   6        2.03        2.00      1.31 o
  -3  -9   6      472.87      459.07     10.48 o
  -2  -9   6       34.47       37.22      2.24 o
  -1  -9   6      109.99      111.46      3.44 o
   0  -9   6      193.13      192.40      6.74 o
   1  -9   6      150.23      147.49      6.02 o
   2  -9   6      175.54      171.42      6.79 o
   3  -9   6      147.29      134.65      6.04 o
   4  -9   6       30.71       36.24      3.39 o
   5  -9   6        5.97        6.75      2.28 o
  -8  -8   6       96.61       96.30      4.26 o
  -7  -8   6      177.24      179.35      5.49 o
  -6  -8   6      244.24      253.83      6.68 o
  -5  -8   6      110.20      110.24      3.88 o
  -4  -8   6      444.58      426.68      9.77 o
  -3  -8   6      111.69      106.98      3.72 o
  -2  -8   6      591.67      572.88     12.40 o
  -1  -8   6       25.21       27.14      1.58 o
   0  -8   6      558.49      554.36     11.10 o
   1  -8   6       87.06       80.15      4.22 o
   2  -8   6      162.71      156.11      6.03 o
   3  -8   6      428.89      415.94     13.25 o
   4  -8   6       20.28       19.55      2.76 o
   5  -8   6      230.92      227.01      8.63 o
  -8  -7   6      202.39      201.90      5.89 o
  -7  -7   6      175.91      179.91      5.28 o
  -6  -7   6      418.14      419.33      9.61 o
  -5  -7   6      512.17      515.86     11.66 o
  -4  -7   6      135.67      133.15      4.10 o
  -3  -7   6      624.26      622.31     13.27 o
  -2  -7   6      160.51      156.57      4.27 o
  -1  -7   6     1230.48     1237.52     23.71 o
   0  -7   6      297.34      304.37      8.21 o
   1  -7   6      774.35      770.27     16.99 o
   2  -7   6      356.40      355.22      9.43 o
   3  -7   6      171.68      178.28      7.12 o
   4  -7   6      495.06      486.83     21.61 o
   5  -7   6       26.17       25.89      4.01 o
  -8  -6   6       46.66       48.52      2.94 o
  -7  -6   6      106.36      104.79      3.91 o
  -6  -6   6      298.18      296.27      7.47 o
  -5  -6   6      133.79      133.55      4.21 o
  -4  -6   6      582.64      568.27     12.29 o
  -3  -6   6       51.59       50.43      2.82 o
  -2  -6   6      565.31      561.22     14.63 o
  -1  -6   6      231.61      239.58      6.71 o
   0  -6   6      469.69      495.30     15.70 o
   1  -6   6      455.28      443.87     13.02 o
   2  -6   6      171.30      169.69      5.55 o
   3  -6   6      189.64      187.44      7.56 o
   4  -6   6        5.07        6.69      2.10 o
   5  -6   6      235.76      242.84      7.43 o
   6  -6   6       11.73        9.31      2.23 o
  -9  -5   6       90.43      101.64      6.81 o
  -8  -5   6       83.16       85.98      3.67 o
  -7  -5   6      579.26      572.55     12.85 o
  -6  -5   6      165.11      160.97      4.66 o
  -5  -5   6      138.07      139.27      3.54 o
  -4  -5   6       35.28       37.50      1.91 o
  -3  -5   6      401.17      409.18     11.75 o
  -2  -5   6      614.77      611.98     19.88 o
  -1  -5   6     1305.62     1327.60     39.95 o
   0  -5   6      242.38      242.36     13.79 o
   1  -5   6       71.08       74.28      3.99 o
   2  -5   6      156.23      160.82      4.71 o
   3  -5   6       59.08       59.52      3.55 o
   4  -5   6      328.54      329.87     10.61 o
   5  -5   6       44.93       49.88      3.39 o
   6  -5   6       99.40      101.09      4.24 o
  -9  -4   6      195.82      205.43     10.72 o
  -8  -4   6       95.75       99.06      3.87 o
  -7  -4   6      338.30      340.09      7.87 o
  -6  -4   6      301.20      295.25      7.15 o
  -5  -4   6      207.60      208.22      4.77 o
  -4  -4   6     1090.27     1125.96     35.65 o
  -3  -4   6       27.07       26.63      1.63 o
  -2  -4   6     1906.95     1957.53     41.28 o
  -1  -4   6       69.49       72.07      3.77 o
   0  -4   6     1070.82     1074.02     26.46 o
   1  -4   6      445.43      440.57     20.98 o
   2  -4   6      398.15      403.41     10.06 o
   3  -4   6      675.47      671.10     15.77 o
   4  -4   6      115.72      109.88      4.04 o
   5  -4   6      323.85      340.64      8.77 o
   6  -4   6        0.25        0.42      1.45 o
  -9  -3   6       31.20       34.38      2.79 o
  -8  -3   6      451.15      440.75     11.28 o
  -7  -3   6       36.69       36.61      1.78 o
  -6  -3   6      144.05      144.33      3.76 o
  -5  -3   6     1768.48     1783.50     30.96 o
  -4  -3   6      122.67      128.47      4.43 o
  -3  -3   6     2712.94     2790.36     55.83 o
  -2  -3   6      205.41      207.04      5.18 o
  -1  -3   6      568.04      581.95     12.09 o
   0  -3   6      542.88      554.72     13.41 o
   1  -3   6     1275.73     1290.38     40.12 o
   2  -3   6     1274.70     1293.22     28.80 o
   3  -3   6      694.10      700.91     13.91 o
   4  -3   6      265.89      262.67      7.37 o
   5  -3   6       13.07       15.61      1.90 o
   6  -3   6      275.67      273.20      7.80 o
  -9  -2   6       68.30       69.79      3.65 o
  -8  -2   6      324.82      325.07      7.35 o
  -7  -2   6      135.31      137.10      3.98 o
  -6  -2   6      477.36      477.51      8.32 o
  -5  -2   6       10.77       11.56      1.10 o
  -4  -2   6      498.07      486.42     12.42 o
  -3  -2   6      405.61      417.54      8.03 o
  -2  -2   6      453.38      481.12      9.37 o
  -1  -2   6       96.06      104.86      2.87 o
   0  -2   6      398.05      407.46     10.03 o
   1  -2   6       50.36       46.30      3.36 o
   2  -2   6       78.65       80.75      2.53 o
   3  -2   6      276.72      281.05      6.64 o
   4  -2   6       20.98       21.29      1.85 o
   5  -2   6      159.89      163.78      5.43 o
   6  -2   6       15.78       15.57      2.00 o
  -9  -1   6       31.06       30.22      2.37 o
  -8  -1   6      169.47      168.00      4.74 o
  -7  -1   6      346.91      342.84      6.64 o
  -6  -1   6      799.83      802.28     13.69 o
  -5  -1   6      422.60      419.24      9.64 o
  -4  -1   6      189.30      176.31      4.29 o
  -3  -1   6     1113.64     1137.36     21.86 o
  -2  -1   6      320.58      322.83      8.18 o
  -1  -1   6     3207.02     3235.43     64.09 o
   0  -1   6      354.64      354.79      8.94 o
   1  -1   6      556.35      553.33     12.61 o
   2  -1   6      437.05      442.07      9.28 o
   3  -1   6       65.01       65.05      2.34 o
   4  -1   6      757.53      770.37     16.48 o
   5  -1   6       41.12       42.98      2.61 o
   6  -1   6      197.27      198.38      6.23 o
  -9   0   6      263.71      267.70     12.45 o
  -8   0   6       31.70       30.99      1.58 o
  -7   0   6      159.17      157.66      3.65 o
  -6   0   6      439.46      437.90      8.29 o
  -5   0   6      225.62      225.21      4.98 o
  -4   0   6      945.27      968.43     33.34 o
  -3   0   6      281.92      276.34     10.43 o
  -2   0   6     1414.92     1403.64     38.17 o
  -1   0   6      740.42      713.77     16.65 o
   0   0   6     1208.89     1182.13     29.84 o
   1   0   6      963.56      987.91     23.08 o
   2   0   6      503.62      515.55     10.77 o
   3   0   6      260.69      265.76      5.67 o
   4   0   6        7.84        8.24      1.28 o
   5   0   6      409.50      409.31     10.26 o
   6   0   6       24.42       23.80      2.33 o
  -9   1   6       31.89       32.20      3.51 o
  -8   1   6      177.29      177.48      5.12 o
  -7   1   6      325.46      328.03      6.09 o
  -6   1   6      731.13      736.48     12.71 o
  -5   1   6      439.98      442.28     10.85 o
  -4   1   6      178.46      170.98      9.55 o
  -3   1   6     1088.72     1101.04     37.73 o
  -2   1   6      299.90      294.75      7.62 o
  -1   1   6     3002.85     2971.36     69.63 o
   0   1   6      375.05      371.49      8.46 o
   1   1   6      491.17      485.60     10.92 o
   2   1   6      433.17      429.81      8.37 o
   3   1   6       84.27       83.33      2.11 o
   4   1   6      701.94      713.70     14.73 o
   5   1   6       38.25       40.94      2.59 o
   6   1   6      183.32      195.35      6.23 o
  -9   2   6       67.22       64.49      4.98 o
  -8   2   6      327.64      319.58      8.35 o
  -7   2   6      156.31      155.18      3.11 o
  -6   2   6      472.91      473.83      8.19 o
  -5   2   6       16.13       16.78      2.68 o
  -4   2   6      456.72      464.42     22.16 o
  -3   2   6      404.88      400.76     15.07 o
  -2   2   6      498.25      504.29     11.77 o
  -1   2   6       97.11      100.91      2.95 o
   0   2   6      400.87      418.19     11.03 o
   1   2   6       41.62       42.57      1.79 o
   2   2   6       68.32       67.97      2.21 o
   3   2   6      309.19      310.82      5.69 o
   4   2   6       22.03       21.44      1.66 o
   5   2   6      181.23      184.71      5.62 o
   6   2   6       15.41       15.03      1.72 o
  -9   3   6       28.84       29.87      3.43 o
  -8   3   6      453.28      458.42      9.55 o
  -7   3   6       26.23       24.70      1.02 o
  -6   3   6      162.24      166.82      3.52 o
  -5   3   6     1755.68     1781.19     75.82 o
  -4   3   6      127.69      129.03      7.73 o
  -3   3   6     2751.22     2805.10     91.50 o
  -2   3   6      201.46      185.38      4.52 o
  -1   3   6      630.33      621.50     13.35 o
   0   3   6      529.50      524.40     14.12 o
   1   3   6     1278.82     1253.68     25.65 o
   2   3   6     1296.18     1309.20     23.08 o
   3   3   6      694.29      705.30     12.42 o
   4   3   6      287.51      297.26      6.81 o
   5   3   6       13.58       15.33      1.90 o
   6   3   6      277.58      273.74      6.79 o
  -9   4   6      189.06      175.05      9.38 o
  -8   4   6       94.44       88.66      4.24 o
  -7   4   6      322.61      323.08      7.16 o
  -6   4   6      309.72      313.50      6.87 o
  -5   4   6      217.20      224.65      5.61 o
  -4   4   6     1117.95     1126.01     48.68 o
  -3   4   6       26.11       28.01      3.31 o
  -2   4   6     1867.02     1829.32     39.82 o
  -1   4   6       86.74       88.45      3.47 o
   0   4   6     1092.59     1063.59     21.68 o
   1   4   6      465.02      456.32     10.03 o
   2   4   6      405.33      405.47      6.66 o
   3   4   6      638.92      654.88     11.78 o
   4   4   6      108.74      110.21      3.62 o
   5   4   6      303.96      307.34      8.59 o
   6   4   6        0.20        0.31      1.29 o
  -9   5   6       99.43       98.28      6.23 o
  -8   5   6       65.66       67.26      3.73 o
  -7   5   6      601.83      610.91     14.38 o
  -6   5   6      165.92      165.62      4.16 o
  -5   5   6      130.53      129.63      2.98 o
  -4   5   6       31.11       33.30      1.34 o
  -3   5   6      360.70      369.12      8.35 o
  -2   5   6      627.14      612.00     15.67 o
  -1   5   6     1309.14     1289.49     32.36 o
   0   5   6      217.14      208.82      5.33 o
   1   5   6       57.69       58.42      2.03 o
   2   5   6      122.76      127.51      3.28 o
   3   5   6       44.46       47.92      2.02 o
   4   5   6      325.88      318.27      7.57 o
   5   5   6       48.33       48.95      2.54 o
   6   5   6       89.77       87.20      3.54 o
  -8   6   6       46.11       47.37      3.70 o
  -7   6   6      135.28      134.46      7.59 o
  -6   6   6      308.18      313.98      7.86 o
  -5   6   6      155.88      155.24      4.12 o
  -4   6   6      586.16      587.45     14.20 o
  -3   6   6       52.02       51.05      2.04 o
  -2   6   6      640.87      626.88     15.48 o
  -1   6   6      230.77      235.15      7.08 o
   0   6   6      554.21      549.92     10.07 o
   1   6   6      447.06      446.40      7.86 o
   2   6   6      196.83      189.79      4.64 o
   3   6   6      226.93      232.51      5.01 o
   4   6   6        6.29        7.08      1.56 o
   5   6   6      273.25      280.08      6.68 o
   6   6   6       12.36       12.35      1.79 o
  -8   7   6      213.65      208.08      7.55 o
  -7   7   6      157.67      163.04      6.34 o
  -6   7   6      378.77      387.92     10.13 o
  -5   7   6      536.88      534.08     10.90 o
  -4   7   6      131.22      132.69      4.85 o
  -3   7   6      635.88      633.52     19.05 o
  -2   7   6      149.33      146.03      3.57 o
  -1   7   6     1127.72     1139.34     21.16 o
   0   7   6      321.15      320.52      6.57 o
   1   7   6      755.41      757.03     14.78 o
   2   7   6      364.77      349.90      7.78 o
   3   7   6      193.34      194.85      4.59 o
   4   7   6      463.28      480.11     11.82 o
   5   7   6       23.58       27.61      2.14 o
  -8   8   6       97.66       97.03      6.23 o
  -7   8   6      172.87      180.96      6.80 o
  -6   8   6      230.93      230.75      5.60 o
  -5   8   6       96.58       96.50      2.85 o
  -4   8   6      425.16      415.96     13.42 o
  -3   8   6      111.91      109.96      3.41 o
  -2   8   6      580.44      574.34     11.16 o
  -1   8   6       26.21       27.56      1.31 o
   0   8   6      506.37      495.57     10.52 o
   1   8   6       89.58       86.80      2.92 o
   2   8   6      137.83      137.05      4.10 o
   3   8   6      428.12      432.69      9.51 o
   4   8   6       19.20       20.37      1.87 o
   5   8   6      215.49      220.75      5.95 o
  -7   9   6      104.99      101.90      4.78 o
  -6   9   6       72.28       70.59      2.97 o
  -5   9   6      492.13      488.89     10.60 o
  -4   9   6        2.65        3.34      1.00 o
  -3   9   6      453.53      455.09     11.21 o
  -2   9   6       40.76       41.13      2.20 o
  -1   9   6      149.83      146.80      4.28 o
   0   9   6      178.42      179.74      5.52 o
   1   9   6      144.70      144.29      4.16 o
   2   9   6      171.89      168.65      4.75 o
   3   9   6      136.57      138.32      4.89 o
   4   9   6       41.26       44.00      2.49 o
   5   9   6        6.54        6.74      1.64 o
  -7  10   6      144.06      148.09      8.36 o
  -6  10   6      172.80      176.05      6.82 o
  -5  10   6      101.80      106.76      4.81 o
  -4  10   6      787.89      805.26     15.56 o
  -3  10   6      123.94      125.09      4.13 o
  -2  10   6      830.85      817.40     25.37 o
  -1  10   6       30.20       33.20      2.65 o
   0  10   6      405.28      396.24      9.97 o
   1  10   6      441.51      434.86      9.40 o
   2  10   6      297.23      291.62      7.85 o
   3  10   6      298.64      290.87      8.04 o
   4  10   6       50.78       53.44      2.79 o
  -6  11   6      197.29      191.04     10.29 o
  -5  11   6       82.71       81.44      6.21 o
  -4  11   6       12.27       14.92      1.99 o
  -3  11   6      304.36      298.04     10.01 o
  -2  11   6      100.72       99.71      4.60 o
  -1  11   6      879.91      878.88     25.20 o
   0  11   6       23.19       27.07      2.73 o
   1  11   6      140.25      138.59      5.85 o
   2  11   6      117.95      122.83      4.76 o
   3  11   6        8.80       11.02      2.05 o
   4  11   6      319.42      323.37      6.94 o
  -6  12   6      178.10      172.94      9.61 o
  -5  12   6        7.26        9.02      3.22 o
  -4  12   6      189.68      195.10      6.83 o
  -3  12   6       12.24       15.40      2.82 o
  -2  12   6      132.90      124.53      7.22 o
  -1  12   6       87.00       87.91      6.27 o
   0  12   6      134.07      135.54      8.07 o
   1  12   6      130.66      113.49      7.78 o
   2  12   6       66.69       60.85      6.08 o
   3  12   6       81.43       82.00      6.92 o
  -5  13   6      239.13      231.93     11.89 o
  -4  13   6       17.87       20.12      2.37 o
  -3  13   6      180.01      178.38      8.73 o
  -2  13   6       25.52       23.66      3.63 o
  -1  13   6       27.78       25.01      3.75 o
   0  13   6      119.40      121.40      7.55 o
   1  13   6       93.40      100.14      7.04 o
   2  13   6      105.29      111.30      7.64 o
  -4  14   6      172.12      184.45      7.44 o
  -3  14   6        4.04        5.49      2.04 o
  -2  14   6      336.91      345.09     14.81 o
  -1  14   6       32.18       32.88      4.33 o
   0  14   6      334.95      346.97     15.65 o
   1  14   6       83.69       89.78      6.94 o
  -3 -14   7      103.52      105.07      6.09 o
  -2 -14   7       30.37       31.20      3.66 o
  -1 -14   7       89.83       93.15      7.69 o
  -4 -13   7      307.38      308.79      9.28 o
  -3 -13   7        2.08        3.34      1.82 o
  -2 -13   7      277.34      285.79     11.07 o
  -1 -13   7       59.26       64.03      6.21 o
   0 -13   7       71.83       74.38      8.60 o
   1 -13   7      122.33      125.63      6.13 o
  -5 -12   7      288.09      291.36      8.86 o
  -4 -12   7        6.81        7.75      1.79 o
  -3 -12   7      440.16      447.76     10.82 o
  -2 -12   7       41.72       43.12      4.01 o
  -1 -12   7      233.80      222.03      9.17 o
   0 -12   7      163.19      162.60      8.79 o
   1 -12   7       44.85       42.53      3.64 o
   2 -12   7      227.09      217.67      8.68 o
  -6 -11   7      257.00      266.86      8.23 o
  -5 -11   7       56.30       56.71      3.13 o
  -4 -11   7       76.62       76.60      3.66 o
  -3 -11   7       18.27       19.93      2.09 o
  -2 -11   7      101.16      101.26      4.47 o
  -1 -11   7      111.96      116.01      4.04 o
   0 -11   7      370.52      358.05     11.78 o
   1 -11   7       48.87       41.55      3.56 o
   2 -11   7       86.33       83.04      6.62 o
   3 -11   7       60.70       55.67      5.04 o
  -7 -10   7      155.70      159.83      5.82 o
  -6 -10   7       29.30       31.71      2.45 o
  -5 -10   7      219.07      218.29      6.30 o
  -4 -10   7       18.32       20.92      2.01 o
  -3 -10   7      280.71      274.92      7.31 o
  -2 -10   7       47.26       47.88      2.79 o
  -1 -10   7      356.46      353.70      8.19 o
   0 -10   7      167.56      168.03      7.36 o
   1 -10   7      130.61      133.90      5.86 o
   2 -10   7      177.09      171.40      7.20 o
   3 -10   7       19.95       17.62      3.27 o
  -7  -9   7      169.99      169.52      5.89 o
  -6  -9   7      168.56      172.41      5.42 o
  -5  -9   7       75.99       77.67      4.74 o
  -4  -9   7      844.14      824.23     17.45 o
  -3  -9   7       62.97       64.85      3.01 o
  -2  -9   7      920.40      917.76     18.91 o
  -1  -9   7       95.59       93.48      3.34 o
   0  -9   7      277.48      278.68      7.83 o
   1  -9   7      456.83      452.09     13.45 o
   2  -9   7       65.63       70.87      4.29 o
   3  -9   7      510.65      507.78     17.02 o
   4  -9   7       25.27       29.91      3.27 o
  -8  -8   7       54.63       57.92      3.43 o
  -7  -8   7      258.17      257.57      7.12 o
  -6  -8   7      100.30      102.81      3.91 o
  -5  -8   7      685.01      669.40     14.81 o
  -4  -8   7       56.81       54.14      2.76 o
  -3  -8   7      309.82      301.89      7.55 o
  -2  -8   7      244.07      240.76      6.25 o
  -1  -8   7      254.55      253.71      6.36 o
   0  -8   7      348.39      344.97      8.91 o
   1  -8   7      358.97      364.14      9.33 o
   2  -8   7      107.76      103.92      6.40 o
   3  -8   7       69.57       67.55      4.33 o
   4  -8   7      190.43      189.17      7.83 o
  -8  -7   7       68.41       76.61      3.61 o
  -7  -7   7      136.09      137.47      4.63 o
  -6  -7   7      139.86      140.19      4.33 o
  -5  -7   7       48.42       49.58      3.23 o
  -4  -7   7      271.21      263.64      6.74 o
  -3  -7   7        4.63        9.26      1.35 o
  -2  -7   7      360.82      360.44      7.43 o
  -1  -7   7      164.75      170.73      3.86 o
   0  -7   7      180.72      177.92      5.00 o
   1  -7   7       40.31       40.87      2.38 o
   2  -7   7      109.18      114.62      4.43 o
   3  -7   7      146.54      149.36      6.41 o
   4  -7   7      128.23      133.22      6.24 o
   5  -7   7       90.59       93.56      4.17 o
  -8  -6   7      284.45      285.17      7.35 o
  -7  -6   7      168.02      164.96      4.94 o
  -6  -6   7      106.09      108.85      3.69 o
  -5  -6   7      359.19      350.83      8.34 o
  -4  -6   7        2.99        3.77      1.09 o
  -3  -6   7     1008.00      995.69     19.94 o
  -2  -6   7        6.38        9.72      1.18 o
  -1  -6   7      622.10      632.34     11.32 o
   0  -6   7      202.94      214.24      5.06 o
   1  -6   7       70.89       67.45      2.62 o
   2  -6   7      635.91      629.18     12.80 o
   3  -6   7       91.74       97.41      4.81 o
   4  -6   7      161.60      163.93      6.99 o
   5  -6   7        4.11        3.42      1.63 o
  -9  -5   7      176.17      172.29      9.67 o
  -8  -5   7      153.17      156.44      4.70 o
  -7  -5   7      124.02      123.87      3.93 o
  -6  -5   7      977.03      996.65     18.55 o
  -5  -5   7      190.77      193.16      4.60 o
  -4  -5   7      599.64      590.37     11.30 o
  -3  -5   7        2.17        3.19      0.94 o
  -2  -5   7      844.35      855.55     20.44 o
  -1  -5   7      885.69      927.91     21.78 o
   0  -5   7     1119.46     1125.34     22.36 o
   1  -5   7      570.78      573.32     11.81 o
   2  -5   7       57.40       57.95      2.57 o
   3  -5   7      295.22      305.21      9.95 o
   4  -5   7       54.42       56.96      4.43 o
   5  -5   7      322.67      327.63      8.98 o
  -9  -4   7       85.14       81.66      6.34 o
  -8  -4   7       73.80       77.41      3.87 o
  -7  -4   7      164.45      166.56      4.24 o
  -6  -4   7       39.62       39.39      1.89 o
  -5  -4   7      328.55      319.40      6.72 o
  -4  -4   7      150.12      153.89      3.61 o
  -3  -4   7      822.18      832.12     21.37 o
  -2  -4   7       39.56       40.42      4.64 o
  -1  -4   7      589.16      595.82     19.29 o
   0  -4   7      155.53      156.56      7.95 o
   1  -4   7      511.35      508.63     10.13 o
   2  -4   7      512.21      512.67     11.51 o
   3  -4   7       79.73       83.39      2.98 o
   4  -4   7      263.30      260.56      7.43 o
   5  -4   7       11.48       12.01      1.87 o
  -9  -3   7      170.06      150.44      8.44 o
  -8  -3   7      196.16      190.83      7.52 o
  -7  -3   7      197.98      194.58      4.51 o
  -6  -3   7      126.97      125.04      2.88 o
  -5  -3   7       38.58       38.20      1.44 o
  -4  -3   7     1199.78     1192.22     24.91 o
  -3  -3   7      250.96      245.23      7.15 o
  -2  -3   7      947.00      967.14     22.29 o
  -1  -3   7       45.62       45.97      2.21 o
   0  -3   7       61.91       59.42      5.65 o
   1  -3   7      368.01      365.89     10.79 o
   2  -3   7      168.22      171.52      4.58 o
   3  -3   7      516.36      524.07     10.67 o
   4  -3   7       81.36       84.93      5.11 o
   5  -3   7      122.57      128.77      4.72 o
   6  -3   7       15.96       15.99      2.13 o
  -9  -2   7       70.72       67.08      5.15 o
  -8  -2   7      179.24      176.04      9.00 o
  -7  -2   7      360.46      353.86      7.17 o
  -6  -2   7      220.19      220.32      4.90 o
  -5  -2   7     1213.45     1207.18     22.27 o
  -4  -2   7       53.63       53.98      1.85 o
  -3  -2   7     1508.95     1524.36     32.91 o
  -2  -2   7      422.44      411.28     13.77 o
  -1  -2   7     1013.06     1001.51     24.76 o
   0  -2   7      609.37      593.48     16.22 o
   1  -2   7      668.21      664.34     16.67 o
   2  -2   7      725.10      716.22     13.70 o
   3  -2   7       34.66       35.75      1.71 o
   4  -2   7      577.37      577.29     13.48 o
   5  -2   7       15.78       16.72      1.98 o
   6  -2   7      286.25      293.06      8.21 o
  -9  -1   7      209.63      210.82     10.77 o
  -8  -1   7      158.32      159.25      3.68 o
  -7  -1   7      282.34      283.03      5.95 o
  -6  -1   7      836.65      825.01     17.23 o
  -5  -1   7      163.28      168.45      4.58 o
  -4  -1   7      906.59      887.80     22.73 o
  -3  -1   7        0.89        1.30      1.07 o
  -2  -1   7      976.71      971.64     33.86 o
  -1  -1   7      557.41      547.66     14.38 o
   0  -1   7      822.49      804.87     20.53 o
   1  -1   7      622.28      624.01     15.80 o
   2  -1   7      118.90      119.36      3.15 o
   3  -1   7      291.03      291.75      6.16 o
   4  -1   7       13.63       14.61      1.76 o
   5  -1   7      203.36      207.21      6.31 o
   6  -1   7       42.95       41.83      2.87 o
  -9   0   7       87.99       80.67      5.54 o
  -8   0   7      220.99      217.07      6.57 o
  -7   0   7       38.22       39.57      1.73 o
  -6   0   7       20.57       23.56      1.07 o
  -5   0   7       16.64       18.52      3.04 o
  -4   0   7       21.34       22.68      2.98 o
  -3   0   7      712.91      726.60     32.32 o
  -2   0   7      319.69      300.61      8.40 o
  -1   0   7      713.99      686.05     17.92 o
   0   0   7        5.30        6.89      1.01 o
   1   0   7       28.88       29.12      1.91 o
   2   0   7      369.11      372.26      6.61 o
   3   0   7      246.47      252.56      5.33 o
   4   0   7      111.69      112.47      4.05 o
   5   0   7       81.17       82.12      3.68 o
   6   0   7       44.54       46.41      3.78 o
  -9   1   7      232.31      234.01      8.14 o
  -8   1   7      157.07      153.60      5.09 o
  -7   1   7      321.46      321.97      8.09 o
  -6   1   7      840.10      869.28     17.46 o
  -5   1   7      156.33      153.17      9.66 o
  -4   1   7      975.70      970.42     40.22 o
  -3   1   7        1.70        4.26      1.71 o
  -2   1   7     1055.54     1024.55     25.64 o
  -1   1   7      544.93      534.21     14.34 o
   0   1   7      794.26      766.65     25.70 o
   1   1   7      653.43      651.84     15.84 o
   2   1   7      113.39      116.27      2.78 o
   3   1   7      317.73      320.92      6.26 o
   4   1   7       16.33       18.85      2.73 o
   5   1   7      204.21      212.63      6.41 o
   6   1   7       45.49       47.57      3.29 o
  -9   2   7       61.76       64.14      3.61 o
  -8   2   7      179.01      181.94      6.52 o
  -7   2   7      367.44      360.52      9.31 o
  -6   2   7      219.84      219.86      5.08 o
  -5   2   7     1214.63     1284.30     53.36 o
  -4   2   7       54.87       51.59      4.61 o
  -3   2   7     1429.98     1365.11     63.76 o
  -2   2   7      425.35      408.10     12.80 o
  -1   2   7      992.91      936.74     20.91 o
   0   2   7      598.30      598.52     15.70 o
   1   2   7      668.23      674.79     14.35 o
   2   2   7      654.00      659.22     11.28 o
   3   2   7       28.84       32.11      1.65 o
   4   2   7      566.34      580.02     12.16 o
   5   2   7       15.42       16.43      2.00 o
   6   2   7      292.10      291.29     10.99 o
  -9   3   7      151.68      151.63      5.96 o
  -8   3   7      187.65      186.58      6.68 o
  -7   3   7      174.89      177.46      5.91 o
  -6   3   7      113.59      118.73      3.72 o
  -5   3   7       45.51       45.10      3.10 o
  -4   3   7     1136.90     1117.55     51.07 o
  -3   3   7      246.84      239.84     12.71 o
  -2   3   7      876.92      839.55     23.08 o
  -1   3   7       37.41       37.63      2.26 o
   0   3   7       82.14       81.44      3.18 o
   1   3   7      334.42      336.22      6.98 o
   2   3   7      182.22      184.11      4.00 o
   3   3   7      484.43      493.68      9.43 o
   4   3   7       81.77       88.69      3.99 o
   5   3   7      120.31      125.17      5.08 o
   6   3   7       13.84       14.06      2.08 o
  -9   4   7      101.93      105.07      4.56 o
  -8   4   7       92.79       88.33      3.89 o
  -7   4   7      163.04      166.54      5.04 o
  -6   4   7       42.44       43.95      1.95 o
  -5   4   7      337.42      349.45     10.04 o
  -4   4   7      146.19      154.04      9.29 o
  -3   4   7      946.16      929.13     38.18 o
  -2   4   7       44.79       43.13      1.76 o
  -1   4   7      623.71      604.37     15.73 o
   0   4   7      167.99      169.07      4.37 o
   1   4   7      483.97      474.71      9.54 o
   2   4   7      596.45      600.04     10.16 o
   3   4   7       74.69       76.34      2.94 o
   4   4   7      278.72      281.16      6.07 o
   5   4   7       11.45       12.98      1.95 o
  -9   5   7      168.83      167.31      6.43 o
  -8   5   7      156.76      155.66      5.84 o
  -7   5   7      111.81      114.14      3.96 o
  -6   5   7     1000.47     1010.67     23.57 o
  -5   5   7      197.78      198.81      6.56 o
  -4   5   7      611.91      609.52     27.77 o
  -3   5   7        2.79        2.39      1.51 o
  -2   5   7      834.36      858.71     18.60 o
  -1   5   7      907.92      915.09     20.14 o
   0   5   7     1145.89     1134.43     20.34 o
   1   5   7      587.33      583.91     10.22 o
   2   5   7       69.74       70.45      2.29 o
   3   5   7      308.64      302.42      6.31 o
   4   5   7       50.37       51.61      3.12 o
   5   5   7      335.41      342.25     13.19 o
  -8   6   7      281.56      290.31      9.49 o
  -7   6   7      167.13      164.73      5.91 o
  -6   6   7       97.39       95.20      4.47 o
  -5   6   7      350.80      363.02     10.54 o
  -4   6   7        3.14        4.12      0.78 o
  -3   6   7      970.54      979.04     21.45 o
  -2   6   7        6.06        7.75      0.83 o
  -1   6   7      590.33      596.96     10.51 o
   0   6   7      191.63      194.39      4.91 o
   1   6   7       64.37       63.80      2.13 o
   2   6   7      603.07      596.87     11.04 o
   3   6   7       95.06       94.13      2.98 o
   4   6   7      151.23      158.03      4.66 o
   5   6   7        4.16        3.76      1.66 o
  -8   7   7       62.42       60.83      3.51 o
  -7   7   7      151.10      154.34      5.58 o
  -6   7   7      106.59      108.33      4.61 o
  -5   7   7       39.73       37.27      2.37 o
  -4   7   7      269.23      275.37      7.06 o
  -3   7   7        3.56        4.34      1.30 o
  -2   7   7      383.87      379.95      6.71 o
  -1   7   7      134.02      134.79      3.45 o
   0   7   7      149.87      149.83      4.72 o
   1   7   7       38.37       40.59      1.76 o
   2   7   7      110.58      112.17      3.18 o
   3   7   7      148.41      149.46      3.96 o
   4   7   7      134.56      137.17      4.73 o
   5   7   7       85.69       92.84      4.18 o
  -8   8   7       63.71       63.96      3.54 o
  -7   8   7      274.01      274.30      8.94 o
  -6   8   7      106.87      108.77      4.49 o
  -5   8   7      718.83      696.15     19.61 o
  -4   8   7       58.79       56.99      3.44 o
  -3   8   7      320.11      319.81     10.21 o
  -2   8   7      250.70      250.34      5.61 o
  -1   8   7      277.33      277.44      6.19 o
   0   8   7      373.77      355.41      7.60 o
   1   8   7      361.14      366.74      7.15 o
   2   8   7      111.71      112.92      3.39 o
   3   8   7       59.52       62.08      2.82 o
   4   8   7      192.42      198.42      6.21 o
  -7   9   7      158.29      161.65      6.42 o
  -6   9   7      169.13      173.08      6.49 o
  -5   9   7       86.98       86.97      3.06 o
  -4   9   7      806.64      815.08     24.94 o
  -3   9   7       60.20       62.62      2.51 o
  -2   9   7      892.93      893.57     21.14 o
  -1   9   7       99.17       95.19      3.55 o
   0   9   7      312.98      305.01      7.92 o
   1   9   7      431.30      428.29      9.43 o
   2   9   7       69.71       69.96      3.24 o
   3   9   7      495.06      505.33     10.74 o
   4   9   7       22.43       25.66      2.46 o
  -7  10   7      152.88      157.41      6.31 o
  -6  10   7       23.64       24.04      2.42 o
  -5  10   7      206.62      208.30      7.64 o
  -4  10   7       17.21       21.96      3.07 o
  -3  10   7      283.88      283.15      7.40 o
  -2  10   7       45.66       46.10      2.92 o
  -1  10   7      332.86      329.31     10.92 o
   0  10   7      158.85      155.74      6.27 o
   1  10   7      120.11      117.51      4.41 o
   2  10   7      185.83      181.00      4.96 o
   3  10   7       24.70       26.09      2.05 o
  -6  11   7      256.23      262.43      9.28 o
  -5  11   7       52.07       54.51      3.63 o
  -4  11   7      100.24       99.70      4.63 o
  -3  11   7       19.77       24.42      2.85 o
  -2  11   7      126.12      128.76      6.56 o
  -1  11   7      112.31      108.55      6.67 o
   0  11   7      365.59      366.71     15.42 o
   1  11   7       59.78       60.51      3.99 o
   2  11   7       87.63       93.46      3.99 o
   3  11   7       78.41       82.30      3.36 o
  -5  12   7      306.84      293.06     13.66 o
  -4  12   7        8.24        8.90      3.19 o
  -3  12   7      439.18      447.08     17.36 o
  -2  12   7       46.80       48.33      4.37 o
  -1  12   7      234.99      231.71     10.75 o
   0  12   7      180.94      178.84      9.16 o
   1  12   7       50.64       54.36      5.12 o
   2  12   7      228.76      230.93      8.17 o
  -4  13   7      299.80      296.70     14.32 o
  -3  13   7        1.36        4.07      2.17 o
  -2  13   7      282.52      284.51     12.41 o
  -1  13   7       44.11       48.62      4.80 o
   0  13   7       57.13       53.30      5.37 o
   1  13   7      117.81      116.41      7.83 o
  -3  14   7       93.32       95.78      5.88 o
  -2  14   7       28.97       28.21      3.58 o
  -1  14   7       93.29       93.62      6.43 o
  -3 -13   8      234.47      241.03      7.77 o
  -2 -13   8       70.10       78.19      5.27 o
  -1 -13   8      297.42      313.41     15.29 o
   0 -13   8       34.19       32.50      3.36 o
  -5 -12   8       24.38       27.72      2.73 o
  -4 -12   8      149.56      161.59      5.36 o
  -3 -12   8       20.12       20.89      2.43 o
  -2 -12   8      207.50      212.57      6.99 o
  -1 -12   8       19.40       18.22      4.05 o
   0 -12   8      177.87      170.08      7.31 o
   1 -12   8       38.16       37.69      5.92 o
  -6 -11   8        1.08        0.88      1.62 o
  -5 -11   8      524.09      541.06     12.57 o
  -4 -11   8       18.75       18.89      2.09 o
  -3 -11   8      214.75      224.89      7.19 o
  -2 -11   8       22.73       23.57      3.27 o
  -1 -11   8       69.76       64.57      3.81 o
   0 -11   8      373.88      368.44     12.06 o
   1 -11   8      116.08      124.79      5.90 o
   2 -11   8      188.76      182.26      7.62 o
  -6 -10   8      184.88      181.79      5.73 o
  -5 -10   8        2.62        2.48      1.44 o
  -4 -10   8      192.93      190.79      5.66 o
  -3 -10   8      172.38      171.61      5.33 o
  -2 -10   8      261.04      263.02      7.87 o
  -1 -10   8      107.24      108.86      3.90 o
   0 -10   8       98.46       96.62      4.05 o
   1 -10   8      173.00      165.41      6.81 o
   2 -10   8       58.72       60.57      5.45 o
   3 -10   8      192.33      189.36      7.98 o
  -7  -9   8       77.28       84.13      3.98 o
  -6  -9   8      115.09      115.80      4.26 o
  -5  -9   8      100.86      102.69      4.07 o
  -4  -9   8       17.91       18.36      1.87 o
  -3  -9   8      398.70      388.13      9.42 o
  -2  -9   8       23.34       21.89      2.10 o
  -1  -9   8      409.32      421.90      9.35 o
   0  -9   8       58.15       58.36      3.15 o
   1  -9   8       85.32       83.30      4.69 o
   2  -9   8      252.91      254.48     12.66 o
   3  -9   8       40.53       38.03      7.30 o
  -7  -8   8       32.80       34.40      2.37 o
  -6  -8   8      197.49      198.10      5.68 o
  -5  -8   8        5.81        5.28      1.40 o
  -4  -8   8      604.53      595.42     13.03 o
  -3  -8   8       71.09       74.68      3.11 o
  -2  -8   8      250.91      257.60      6.52 o
  -1  -8   8      240.07      244.73      5.89 o
   0  -8   8       75.85       73.90      3.39 o
   1  -8   8      234.22      237.03      6.77 o
   2  -8   8      165.74      172.56      7.14 o
   3  -8   8      106.82      110.27      5.52 o
   4  -8   8       31.32       31.72      7.61 o
  -8  -7   8      103.80      103.81      4.25 o
  -7  -7   8      356.60      356.53      9.75 o
  -6  -7   8      130.32      126.95      4.32 o
  -5  -7   8      708.58      696.33     15.16 o
  -4  -7   8       62.65       63.46      2.86 o
  -3  -7   8      606.69      595.53     13.08 o
  -2  -7   8      285.09      286.19      7.00 o
  -1  -7   8      383.83      395.89      9.02 o
   0  -7   8      401.43      391.53      9.53 o
   1  -7   8      104.73      103.57      3.81 o
   2  -7   8      224.96      219.05      8.24 o
   3  -7   8        5.91        4.77      2.01 o
   4  -7   8      160.23      160.69     14.01 o
  -8  -6   8      181.44      182.20      5.71 o
  -7  -6   8      176.45      174.88      5.05 o
  -6  -6   8      427.05      425.65     10.08 o
  -5  -6   8      125.56      122.86      3.91 o
  -4  -6   8      218.91      215.28      5.78 o
  -3  -6   8       64.57       64.28      2.67 o
  -2  -6   8      687.30      700.60     16.01 o
  -1  -6   8      151.42      152.28      4.25 o
   0  -6   8      850.11      849.42     18.24 o
   1  -6   8      105.49      103.60      3.54 o
   2  -6   8       55.79       59.50      2.75 o
   3  -6   8      303.03      296.08      9.91 o
   4  -6   8       12.55       18.40      2.73 o
  -8  -5   8       85.51       92.27      5.01 o
  -7  -5   8      101.06      102.05      3.42 o
  -6  -5   8        4.35        5.70      1.11 o
  -5  -5   8      603.01      577.89     11.33 o
  -4  -5   8      181.29      182.59      4.35 o
  -3  -5   8      299.75      300.88      6.27 o
  -2  -5   8       66.71       66.61      2.47 o
  -1  -5   8      275.52      274.04      5.59 o
   0  -5   8      313.37      307.28      7.79 o
   1  -5   8      613.35      616.75     12.86 o
   2  -5   8      246.58      243.27      6.15 o
   3  -5   8      125.15      119.90      9.73 o
   4  -5   8      108.48      115.82      5.61 o
   5  -5   8       18.70       19.65      4.11 o
  -9  -4   8      177.13      179.79      9.20 o
  -8  -4   8      195.12      197.61      7.96 o
  -7  -4   8       90.86       88.31      3.37 o
  -6  -4   8      467.42      454.14     10.69 o
  -5  -4   8       45.63       47.52      1.71 o
  -4  -4   8      939.68      923.11     15.21 o
  -3  -4   8       87.70       87.44      2.74 o
  -2  -4   8      594.12      600.70     10.97 o
  -1  -4   8      381.77      376.88      8.06 o
   0  -4   8      176.80      176.03      4.55 o
   1  -4   8      669.66      653.09     13.07 o
   2  -4   8       17.64       21.34      1.67 o
   3  -4   8      339.47      338.71      9.60 o
   4  -4   8        6.29        6.71      2.18 o
   5  -4   8      116.38      123.88      6.06 o
  -9  -3   8      256.88      279.80     12.76 o
  -8  -3   8      103.25       97.27      4.07 o
  -7  -3   8      399.10      401.69      8.11 o
  -6  -3   8      123.83      121.61      3.20 o
  -5  -3   8      153.43      151.56      3.71 o
  -4  -3   8      245.89      244.00      5.24 o
  -3  -3   8      877.10      857.78     16.03 o
  -2  -3   8      664.19      657.62     12.18 o
  -1  -3   8      448.57      442.58      9.29 o
   0  -3   8      113.38      115.09      3.96 o
   1  -3   8       25.31       26.19      1.59 o
   2  -3   8      338.20      337.13      7.82 o
   3  -3   8       25.91       26.68      1.91 o
   4  -3   8      318.95      329.54     16.00 o
   5  -3   8       27.42       22.39      4.05 o
  -9  -2   8      172.18      175.57      6.96 o
  -8  -2   8       25.63       24.63      1.99 o
  -7  -2   8       80.59       79.66      3.34 o
  -6  -2   8      165.43      167.27      5.28 o
  -5  -2   8      152.51      152.74      4.52 o
  -4  -2   8     1072.94     1071.95     19.89 o
  -3  -2   8       75.20       75.25      3.25 o
  -2  -2   8      627.01      630.63     19.14 o
  -1  -2   8       77.45       78.42      2.23 o
   0  -2   8      354.15      352.36      7.45 o
   1  -2   8      449.40      450.95      9.58 o
   2  -2   8      392.10      399.77      8.79 o
   3  -2   8      290.96      295.63      7.03 o
   4  -2   8       43.82       44.82      3.55 o
   5  -2   8      214.57      212.39      8.21 o
  -9  -1   8       61.13       58.66      3.56 o
  -8  -1   8      109.80      112.16      4.28 o
  -7  -1   8      253.61      249.77      7.08 o
  -6  -1   8      245.53      253.31      6.08 o
  -5  -1   8      831.88      834.51     19.24 o
  -4  -1   8       13.52       13.68      2.68 o
  -3  -1   8      452.51      422.64     20.58 o
  -2  -1   8       70.95       69.76      3.93 o
  -1  -1   8      748.07      718.08     19.86 o
   0  -1   8      632.15      619.36     11.22 o
   1  -1   8      420.52      420.19      8.11 o
   2  -1   8      202.56      195.05      5.00 o
   3  -1   8       69.32       71.86      2.93 o
   4  -1   8      176.73      181.65      7.25 o
   5  -1   8      112.55      109.41      5.48 o
  -9   0   8      115.59      114.60      4.96 o
  -8   0   8      400.61      406.23     10.79 o
  -7   0   8      160.81      157.61      4.91 o
  -6   0   8     1107.93     1111.98     22.67 o
  -5   0   8        8.14        8.95      1.15 o
  -4   0   8      542.04      538.75     25.34 o
  -3   0   8      280.25      271.95     14.03 o
  -2   0   8      901.46      889.75     19.59 o
  -1   0   8      489.87      481.46     13.11 o
   0   0   8      754.49      775.74     15.79 o
   1   0   8      424.81      426.18      8.30 o
   2   0   8        3.38        2.94      1.04 o
   3   0   8      473.93      470.29     10.24 o
   4   0   8       22.48       20.97      2.83 o
   5   0   8      201.68      197.64      7.87 o
  -9   1   8       61.16       64.24      3.52 o
  -8   1   8      123.54      124.45      4.21 o
  -7   1   8      243.95      245.89      6.83 o
  -6   1   8      273.64      276.32      8.43 o
  -5   1   8      771.73      786.63     22.91 o
  -4   1   8       12.77       14.99      2.84 o
  -3   1   8      486.84      445.16     20.76 o
  -2   1   8       58.09       57.70      1.98 o
  -1   1   8      831.24      789.23     17.02 o
   0   1   8      569.57      559.81     12.29 o
   1   1   8      414.29      409.95      8.08 o
   2   1   8      198.39      199.32      5.00 o
   3   1   8       77.59       74.34      2.94 o
   4   1   8      195.91      194.77      7.30 o
   5   1   8      107.78      106.58      5.61 o
  -9   2   8      179.86      185.46      6.63 o
  -8   2   8       20.26       22.97      1.70 o
  -7   2   8       80.93       84.48      2.60 o
  -6   2   8      186.00      183.24      5.96 o
  -5   2   8      143.97      140.33      9.28 o
  -4   2   8     1132.09     1085.53     47.26 o
  -3   2   8       72.30       73.26      5.69 o
  -2   2   8      616.01      597.63     16.22 o
  -1   2   8       75.39       78.67      2.71 o
   0   2   8      314.38      304.75      7.26 o
   1   2   8      481.14      475.55      9.53 o
   2   2   8      396.38      404.45      8.75 o
   3   2   8      272.03      281.11      6.93 o
   4   2   8       47.58       49.08      2.91 o
   5   2   8      197.03      206.18      6.48 o
  -9   3   8      263.38      270.72      9.04 o
  -8   3   8      107.42      101.73      4.10 o
  -7   3   8      415.60      431.50      9.21 o
  -6   3   8      120.15      123.24      4.52 o
  -5   3   8      185.33      189.54     10.39 o
  -4   3   8      244.01      257.55     13.55 o
  -3   3   8      895.75      873.79     38.59 o
  -2   3   8      674.77      668.33     14.85 o
  -1   3   8      448.42      450.29      8.86 o
   0   3   8      142.84      141.21      3.07 o
   1   3   8       20.60       22.24      1.42 o
   2   3   8      355.28      358.40      7.80 o
   3   3   8       21.09       23.29      1.80 o
   4   3   8      318.64      323.36      8.42 o
   5   3   8       29.43       36.08      2.64 o
  -9   4   8      166.31      160.75      6.73 o
  -8   4   8      197.89      202.83      6.82 o
  -7   4   8       78.81       82.44      2.64 o
  -6   4   8      443.35      460.96     13.60 o
  -5   4   8       51.51       58.24      5.43 o
  -4   4   8      869.60      891.69     41.18 o
  -3   4   8       85.03       73.39      6.18 o
  -2   4   8      578.74      569.06     11.08 o
  -1   4   8      369.06      359.76      6.58 o
   0   4   8      201.26      200.90      4.60 o
   1   4   8      629.14      638.53     12.85 o
   2   4   8       18.15       21.07      1.56 o
   3   4   8      350.96      352.01      8.12 o
   4   4   8        7.13        7.85      1.46 o
   5   4   8      124.75      126.87      4.78 o
  -8   5   8       81.51       85.84      5.65 o
  -7   5   8       85.38       86.39      3.23 o
  -6   5   8        1.65        2.40      0.68 o
  -5   5   8      601.19      608.98     17.09 o
  -4   5   8      181.33      190.87     11.15 o
  -3   5   8      276.79      291.62     11.66 o
  -2   5   8       60.35       61.18      1.75 o
  -1   5   8      262.47      266.82      5.40 o
   0   5   8      326.12      318.22      6.99 o
   1   5   8      634.29      636.71     12.62 o
   2   5   8      236.59      245.33      6.01 o
   3   5   8      122.69      130.57      4.58 o
   4   5   8      114.06      112.58      3.81 o
   5   5   8       20.16       22.37      2.29 o
  -8   6   8      182.06      177.34      6.67 o
  -7   6   8      169.42      166.80      5.82 o
  -6   6   8      449.23      461.73     10.79 o
  -5   6   8      119.34      122.49      3.47 o
  -4   6   8      249.00      262.61     10.37 o
  -3   6   8       69.71       71.62      2.90 o
  -2   6   8      652.50      645.19     13.87 o
  -1   6   8      173.53      168.46      4.01 o
   0   6   8      813.68      797.91     18.50 o
   1   6   8      126.16      127.48      3.53 o
   2   6   8       48.43       51.52      2.49 o
   3   6   8      279.55      281.32      7.90 o
   4   6   8       11.68       12.94      1.65 o
  -8   7   8      117.20      114.59      4.51 o
  -7   7   8      364.83      368.66     11.10 o
  -6   7   8      145.82      143.73      4.87 o
  -5   7   8      688.27      721.62     20.31 o
  -4   7   8       65.36       66.74      5.97 o
  -3   7   8      640.00      631.64     18.40 o
  -2   7   8      289.44      291.47      7.56 o
  -1   7   8      434.78      433.34      8.87 o
   0   7   8      380.12      371.25      9.46 o
   1   7   8       87.91       87.13      3.07 o
   2   7   8      237.70      239.23      6.93 o
   3   7   8        3.92        2.93      1.51 o
   4   7   8      175.43      181.67      5.07 o
  -7   8   8       34.34       32.93      2.46 o
  -6   8   8      179.45      178.88      6.44 o
  -5   8   8        6.69        6.77      1.36 o
  -4   8   8      595.05      569.17     25.99 o
  -3   8   8       66.12       72.19      3.20 o
  -2   8   8      253.15      250.04      5.74 o
  -1   8   8      213.02      208.62      7.74 o
   0   8   8       88.05       84.88      2.85 o
   1   8   8      224.69      223.53      6.72 o
   2   8   8      179.76      179.48      6.51 o
   3   8   8      101.70       99.37      5.41 o
   4   8   8       33.00       35.93      4.65 o
  -7   9   8       75.02       76.88      3.83 o
  -6   9   8      106.72      110.94      6.31 o
  -5   9   8      134.08      131.95      4.89 o
  -4   9   8       17.98       19.17      2.73 o
  -3   9   8      416.73      409.14     12.88 o
  -2   9   8       17.24       17.12      1.45 o
  -1   9   8      396.28      396.40     10.09 o
   0   9   8       77.87       73.50      3.79 o
   1   9   8       98.04       96.60      3.79 o
   2   9   8      269.15      266.42      7.40 o
   3   9   8       43.08       44.82      2.92 o
  -6  10   8      191.83      191.00      6.90 o
  -5  10   8        2.74        3.43      1.51 o
  -4  10   8      170.10      163.22      9.97 o
  -3  10   8      181.27      186.31     10.05 o
  -2  10   8      256.09      261.18      8.55 o
  -1  10   8      121.14      120.78      6.28 o
   0  10   8       94.91       87.91      4.46 o
   1  10   8      157.50      153.13      6.36 o
   2  10   8       46.13       47.82      2.48 o
   3  10   8      193.29      201.46      5.44 o
  -6  11   8        2.74        3.61      1.69 o
  -5  11   8      522.97      531.97     16.39 o
  -4  11   8       18.03       21.12      3.18 o
  -3  11   8      206.97      207.47     12.03 o
  -2  11   8       21.82       22.92      2.95 o
  -1  11   8       66.31       66.70      5.04 o
   0  11   8      376.63      369.39     15.51 o
   1  11   8      118.61      113.73      5.44 o
   2  11   8      182.19      183.96      5.85 o
  -5  12   8       23.54       26.03      2.66 o
  -4  12   8      147.61      157.96      8.87 o
  -2  12   8      197.96      206.39      9.45 o
  -1  12   8       18.54       19.50      3.12 o
   0  12   8      174.96      165.82      8.81 o
   1  12   8       41.27       45.58      4.72 o
  -2  13   8       72.41       81.11      5.24 o
  -1  13   8      303.46      318.99     13.53 o
   0  13   8       33.07       35.36      4.07 o
  -4 -12   9       24.36       26.27      2.62 o
  -3 -12   9      127.28      135.17      5.34 o
  -2 -12   9       77.79       87.13      6.12 o
  -1 -12   9       78.02       77.84      9.49 o
  -5 -11   9        6.43        7.79      1.94 o
  -4 -11   9      416.40      416.75     10.17 o
  -3 -11   9        7.78       10.19      1.97 o
  -2 -11   9      254.90      264.43      8.12 o
  -1 -11   9       17.54       18.54      3.11 o
   0 -11   9       80.11       84.71      4.06 o
   1 -11   9      243.71      239.56      8.95 o
  -6 -10   9       38.95       41.01      2.92 o
  -5 -10   9      265.96      267.32      8.06 o
  -4 -10   9       77.37       77.55      3.50 o
  -3 -10   9      135.73      139.05      5.29 o
  -2 -10   9       23.95       25.00      2.37 o
  -1 -10   9      215.15      222.17      6.65 o
   0 -10   9      108.12      108.77      4.34 o
   1 -10   9      196.84      190.34      7.72 o
   2 -10   9       95.30       92.64      5.18 o
  -6  -9   9      307.21      306.70      7.96 o
  -5  -9   9       24.48       25.56      2.14 o
  -4  -9   9       85.95       77.98      3.46 o
  -3  -9   9       71.06       67.98      3.12 o
  -2  -9   9       77.53       75.30      3.68 o
  -1  -9   9      253.71      250.69      7.12 o
   0  -9   9      123.55      120.71      5.38 o
   1  -9   9       40.11       41.80      2.77 o
   2  -9   9        4.77        7.25      2.24 o
  -7  -8   9       83.21       78.19      4.28 o
  -6  -8   9       25.16       25.72      2.08 o
  -5  -8   9      147.31      147.11      4.65 o
  -4  -8   9       55.49       56.42      2.80 o
  -3  -8   9      641.44      630.51     13.61 o
  -2  -8   9       23.32       25.53      2.21 o
  -1  -8   9      166.48      168.96      4.68 o
   0  -8   9      108.98      112.51      4.19 o
   1  -8   9        3.98        3.20      1.54 o
   2  -8   9      267.56      259.70     13.21 o
   3  -8   9       28.27       30.40      3.27 o
  -7  -7   9      107.95      110.67      4.19 o
  -6  -7   9      322.46      316.18      8.19 o
  -5  -7   9      107.78      107.42      3.79 o
  -4  -7   9      546.15      545.51     12.04 o
  -3  -7   9       37.13       39.97      2.22 o
  -2  -7   9      627.65      626.50     15.13 o
  -1  -7   9      287.01      284.84      7.00 o
   0  -7   9      350.32      350.11      9.08 o
   1  -7   9      330.21      326.69      8.60 o
   2  -7   9       86.57       86.98      3.78 o
   3  -7   9      286.53      282.33     23.43 o
  -8  -6   9       44.35       46.87      4.59 o
  -7  -6   9      303.81      309.52      9.47 o
  -6  -6   9       68.76       67.12      2.88 o
  -5  -6   9      532.74      516.41     10.40 o
  -4  -6   9       41.36       40.45      2.22 o
  -3  -6   9      272.37      270.03      6.91 o
  -2  -6   9      212.88      213.87      5.40 o
  -1  -6   9      251.33      255.83      6.32 o
   0  -6   9      233.70      226.74      6.31 o
   1  -6   9      118.21      118.39      4.32 o
   2  -6   9      224.49      219.33      6.70 o
   3  -6   9       15.37       14.57      2.77 o
   4  -6   9      158.38      157.08      7.06 o
  -8  -5   9      131.88      127.20      7.54 o
  -7  -5   9       26.78       28.49      2.12 o
  -6  -5   9      241.50      230.45      6.40 o
  -5  -5   9      224.60      221.28      5.08 o
  -4  -5   9      471.70      464.46      9.19 o
  -3  -5   9       69.73       68.19      2.40 o
  -2  -5   9      152.91      146.62      4.13 o
  -1  -5   9       63.38       63.00      2.55 o
   0  -5   9      208.10      199.93      6.02 o
   1  -5   9      324.32      325.54      7.53 o
   2  -5   9       42.09       42.22      2.62 o
   3  -5   9      186.56      182.51      7.30 o
   4  -5   9        9.35       10.82      2.44 o
  -8  -4   9      188.69      180.54      7.17 o
  -7  -4   9      235.97      240.73      7.52 o
  -6  -4   9       99.17      101.18      2.84 o
  -5  -4   9      459.08      457.51      9.21 o
  -4  -4   9       27.74       28.23      1.28 o
  -3  -4   9      818.01      809.60     17.70 o
  -2  -4   9       76.75       78.31      2.66 o
  -1  -4   9      517.99      509.70     13.85 o
   0  -4   9      257.89      256.50      5.87 o
   1  -4   9      174.58      173.30      4.76 o
   2  -4   9      377.04      367.64      8.26 o
   3  -4   9       12.45       14.73      1.95 o
   4  -4   9      218.45      222.42      9.74 o
  -8  -3   9      146.92      148.82      5.23 o
  -7  -3   9       69.25       67.51      3.26 o
  -6  -3   9      441.29      433.82     11.44 o
  -5  -3   9      355.50      346.99      8.27 o
  -4  -3   9      258.29      259.30      7.64 o
  -3  -3   9       20.48       23.19      1.34 o
  -2  -3   9      558.41      557.69     11.67 o
  -1  -3   9      484.01      484.72     11.24 o
   0  -3   9      678.32      664.54     13.39 o
   1  -3   9       81.59       83.78      3.02 o
   2  -3   9       58.63       62.73      2.76 o
   3  -3   9      167.17      169.30      5.67 o
   4  -3   9       10.33        7.86      2.26 o
  -8  -2   9       74.98       77.11      3.44 o
  -7  -2   9      302.89      298.28      8.36 o
  -6  -2   9       12.10       11.33      1.40 o
  -5  -2   9      276.34      272.97      7.65 o
  -4  -2   9      115.47      114.94      3.27 o
  -3  -2   9      556.06      552.57     13.65 o
  -2  -2   9      237.38      234.12      5.31 o
  -1  -2   9       99.28       99.13      2.75 o
   0  -2   9      236.81      233.27      5.42 o
   1  -2   9        5.95        7.76      1.30 o
   2  -2   9      187.79      190.81      5.22 o
   3  -2   9        3.48        6.31      1.57 o
   4  -2   9       53.49       58.35      4.03 o
  -9  -1   9      190.29      188.89      6.75 o
  -8  -1   9      117.46      117.49      5.63 o
  -7  -1   9      106.05      111.01      3.82 o
  -6  -1   9      276.09      285.37      6.66 o
  -5  -1   9       36.50       42.76      1.82 o
  -4  -1   9      799.39      806.81     16.23 o
  -3  -1   9      151.67      153.70      3.87 o
  -2  -1   9      592.29      593.79     11.41 o
  -1  -1   9      189.63      183.96      4.13 o
   0  -1   9      102.64      102.07      3.23 o
   1  -1   9      470.84      473.68      9.78 o
   2  -1   9      152.71      153.74      4.27 o
   3  -1   9      401.97      405.70      9.98 o
   4  -1   9       43.82       43.65      3.56 o
  -9   0   9       28.37       27.71      2.28 o
  -8   0   9       73.23       75.50      3.16 o
  -7   0   9      439.41      451.42     11.44 o
  -6   0   9      122.25      120.97      3.17 o
  -5   0   9      962.39      937.04     26.29 o
  -4   0   9        8.10       10.26      1.12 o
  -3   0   9      357.58      350.97     10.61 o
  -2   0   9      210.03      215.78      5.84 o
  -1   0   9      737.78      741.91     12.64 o
   0   0   9      464.64      442.21     10.47 o
   1   0   9      558.23      564.73     11.47 o
   2   0   9      403.60      406.12      8.95 o
   3   0   9        2.03        3.67      1.42 o
   4   0   9      368.20      373.17     16.71 o
  -9   1   9      165.33      171.33      6.37 o
  -8   1   9      129.25      132.91      4.60 o
  -7   1   9       94.34       96.32      2.91 o
  -6   1   9      315.91      308.69     16.24 o
  -5   1   9       36.82       34.91      4.42 o
  -4   1   9      759.89      717.54     35.72 o
  -3   1   9      171.11      171.16      5.47 o
  -2   1   9      552.82      547.35     10.66 o
  -1   1   9      235.31      237.24      4.43 o
   0   1   9      112.36      111.14      3.14 o
   1   1   9      450.70      457.46      9.70 o
   2   1   9      138.97      139.43      4.16 o
   3   1   9      374.45      369.47      9.79 o
   4   1   9       44.84       46.68      4.06 o
  -8   2   9       76.10       76.12      2.99 o
  -7   2   9      293.76      297.53      6.77 o
  -6   2   9       15.98       17.69      3.44 o
  -5   2   9      275.88      284.37     15.35 o
  -4   2   9      117.03      122.04      8.30 o
  -3   2   9      579.91      575.10     16.22 o
  -2   2   9      237.27      236.57      4.77 o
  -1   2   9      120.32      118.33      2.92 o
   0   2   9      243.64      240.87      5.52 o
   1   2   9        8.57       11.13      1.23 o
   2   2   9      207.60      211.10      5.26 o
   3   2   9        5.30        5.61      1.55 o
   4   2   9       59.71       62.51      3.36 o
  -8   3   9      141.75      145.88      4.59 o
  -7   3   9       75.46       74.66      2.91 o
  -6   3   9      438.64      448.93     22.45 o
  -5   3   9      351.46      349.54     18.30 o
  -4   3   9      297.62      289.04     14.99 o
  -3   3   9       13.85       15.81      1.38 o
  -2   3   9      589.01      585.39     10.80 o
  -1   3   9      476.08      468.57      9.65 o
   0   3   9      684.92      683.44     13.69 o
   1   3   9      102.92      104.13      3.60 o
   2   3   9       64.57       64.45      2.67 o
   3   3   9      190.71      193.43      5.77 o
   4   3   9       10.42       10.87      1.91 o
  -8   4   9      177.39      192.04      8.64 o
  -7   4   9      251.52      256.69      8.51 o
  -6   4   9       92.68       99.79      7.94 o
  -5   4   9      444.22      443.80     22.85 o
  -4   4   9       25.39       29.92      4.09 o
  -3   4   9      750.39      749.75     22.25 o
  -2   4   9       83.33       82.66      2.25 o
  -1   4   9      492.75      497.60     10.19 o
   0   4   9      246.95      241.75      5.78 o
   1   4   9      183.91      186.75      5.44 o
   2   4   9      340.25      338.56      8.90 o
   3   4   9       11.59       14.22      1.92 o
   4   4   9      214.71      222.73      6.80 o
  -8   5   9      132.97      127.57      4.47 o
  -7   5   9       26.17       24.49      1.99 o
  -6   5   9      222.67      223.90     13.75 o
  -5   5   9      222.84      231.60     13.42 o
  -3   5   9       69.01       70.34      2.28 o
  -2   5   9      147.09      151.02      4.18 o
  -1   5   9       44.00       43.61      1.86 o
   0   5   9      167.76      171.38      5.17 o
   1   5   9      328.81      321.96      8.51 o
   2   5   9       38.60       42.86      2.52 o
   3   5   9      181.79      183.47      5.81 o
   4   5   9        9.66       10.67      1.97 o
  -8   6   9       54.85       50.19      4.24 o
  -7   6   9      282.80      294.21     10.91 o
  -6   6   9       80.56       80.03      3.36 o
  -5   6   9      522.31      532.03     19.11 o
  -4   6   9       40.35       40.39      2.20 o
  -3   6   9      314.12      307.12      7.33 o
  -2   6   9      196.25      198.02      5.55 o
  -1   6   9      284.85      276.28      5.31 o
   0   6   9      228.22      224.74      6.22 o
   1   6   9      122.10      123.34      4.34 o
   2   6   9      240.80      236.19      6.53 o
   3   6   9       17.33       17.15      2.05 o
   4   6   9      164.15      174.53      5.76 o
  -7   7   9      105.98      108.16      4.04 o
  -6   7   9      356.18      368.74     10.14 o
  -5   7   9      109.33      112.82      4.15 o
  -4   7   9      530.81      549.18     17.82 o
  -3   7   9       44.11       44.23      3.55 o
  -2   7   9      619.24      625.44     15.09 o
  -1   7   9      314.97      313.61      6.79 o
   0   7   9      373.38      360.93      9.07 o
   1   7   9      325.12      315.45     10.09 o
   2   7   9       78.61       75.18      3.45 o
   3   7   9      278.20      276.49      7.84 o
  -7   8   9       84.74       82.59      3.43 o
  -6   8   9       20.46       23.26      2.94 o
  -5   8   9      139.32      138.06      5.07 o
  -4   8   9       58.70       56.48      4.21 o
  -3   8   9      617.95      590.72     27.67 o
  -2   8   9       26.94       29.20      1.80 o
  -1   8   9      156.13      152.85      4.22 o
   0   8   9      104.87      106.69      4.13 o
   1   8   9        1.95        4.41      1.76 o
   2   8   9      261.06      250.85      8.87 o
   3   8   9       27.94       30.44      2.49 o
  -6   9   9      309.59      309.16     14.60 o
  -5   9   9       23.53       23.24      2.07 o
  -4   9   9      108.51      105.92      6.13 o
  -3   9   9       70.28       63.03      5.14 o
  -2   9   9       82.33       84.24      5.89 o
  -1   9   9      254.73      249.38      8.81 o
   0   9   9      118.28      109.99      4.90 o
   1   9   9       54.90       50.44      2.79 o
   2   9   9        8.20        7.13      2.20 o
  -6  10   9       39.95       41.85      2.83 o
  -5  10   9      267.53      264.05      8.82 o
  -4  10   9       72.81       72.98      5.64 o
  -3  10   9      137.16      138.30      8.48 o
  -2  10   9       20.61       21.01      3.26 o
  -1  10   9      223.70      212.98      7.24 o
   0  10   9      107.15       96.87      4.72 o
   1  10   9      204.74      205.20      7.42 o
   2  10   9       91.74       88.04      3.94 o
  -5  11   9        6.04        5.70      1.70 o
  -4  11   9      408.67      415.63     20.19 o
  -3  11   9        8.87       10.22      2.68 o
  -1  11   9       17.49       20.37      2.92 o
   0  11   9       67.18       73.55      5.64 o
   1  11   9      239.79      239.16      8.42 o
  -4  12   9       26.24       27.35      2.69 o
  -1  12   9       73.15       75.27      5.08 o
  -4 -11  10       64.78       71.16      3.75 o
  -3 -11  10      131.91      132.65      5.24 o
  -2 -11  10       34.81       37.52      3.33 o
  -1 -11  10       84.67       93.39      5.06 o
  -5 -10  10        1.11        2.68      1.64 o
  -4 -10  10      253.33      250.42      7.84 o
  -3 -10  10       60.66       61.45      3.43 o
  -2 -10  10      132.85      131.90      5.02 o
  -1 -10  10       45.09       40.26      3.36 o
   0 -10  10       54.95       59.91      3.25 o
  -6  -9  10        2.12        2.09      1.55 o
  -5  -9  10      454.93      447.12     10.38 o
  -4  -9  10       27.82       25.86      2.11 o
  -3  -9  10      339.18      329.32      9.30 o
  -2  -9  10       65.94       66.55      3.53 o
  -1  -9  10      150.52      152.62      5.08 o
   0  -9  10      301.12      293.62      8.02 o
   1  -9  10       75.10       79.33      3.89 o
  -6  -8  10      184.21      180.14      6.38 o
  -5  -8  10        8.42       10.88      1.57 o
  -4  -8  10      133.41      132.40      4.34 o
  -3  -8  10       93.86       93.59      4.05 o
  -2  -8  10      434.73      430.55     11.46 o
  -1  -8  10      132.70      138.95      4.79 o
   0  -8  10      117.47      122.35      4.48 o
   1  -8  10      142.37      139.35      5.11 o
   2  -8  10        9.33        7.99      2.26 o
  -7  -7  10      103.72      103.87      5.48 o
  -6  -7  10       14.28       15.44      2.19 o
  -5  -7  10      119.86      114.23      3.98 o
  -4  -7  10       17.15       17.79      1.65 o
  -3  -7  10      139.05      138.48      4.22 o
  -2  -7  10       62.93       65.86      3.21 o
  -1  -7  10      119.45      120.37      4.09 o
   0  -7  10      113.65      113.30      4.25 o
   1  -7  10       32.92       34.53      2.48 o
   2  -7  10       68.60       66.65      3.75 o
  -7  -6  10        1.91        1.44      2.12 o
  -6  -6  10      377.33      374.04     11.01 o
  -5  -6  10        8.12        6.12      1.48 o
  -4  -6  10      562.28      540.70     11.88 o
  -3  -6  10       12.33       13.45      1.42 o
  -2  -6  10       43.91       46.10      3.07 o
  -1  -6  10      293.61      284.61      8.99 o
   0  -6  10       79.62       81.85      3.41 o
   1  -6  10      333.65      328.73      8.60 o
   2  -6  10       60.03       59.97      3.22 o
   3  -6  10       88.31       92.59      4.97 o
  -8  -5  10      148.58      148.68      6.24 o
  -7  -5  10      287.81      299.20     12.88 o
  -6  -5  10       88.93       90.72      3.60 o
  -5  -5  10      386.78      378.14      9.35 o
  -4  -5  10      139.84      139.84      3.65 o
  -3  -5  10      569.32      567.46     12.03 o
  -2  -5  10      246.25      247.07      7.81 o
  -1  -5  10      352.00      350.25     10.77 o
   0  -5  10      137.15      140.75      4.50 o
   1  -5  10       22.28       23.86      2.04 o
   2  -5  10      367.47      367.33      9.56 o
   3  -5  10        2.60        1.57      1.56 o
  -8  -4  10      167.88      177.49      6.80 o
  -7  -4  10       17.72       20.46      2.01 o
  -6  -4  10      242.22      238.66      7.38 o
  -5  -4  10        6.41        5.83      1.40 o
  -4  -4  10      332.66      323.47      9.06 o
  -3  -4  10       78.18       80.25      3.26 o
  -2  -4  10      217.97      224.78      5.50 o
  -1  -4  10       85.25       84.42      4.06 o
   0  -4  10       74.12       73.87      3.03 o
   1  -4  10      132.61      134.36      4.63 o
   2  -4  10       60.94       63.36      3.26 o
   3  -4  10      120.58      123.71      4.71 o
  -8  -3  10       37.93       36.80      2.80 o
  -7  -3  10      218.93      220.58      6.82 o
  -6  -3  10       10.94       12.22      1.56 o
  -5  -3  10      465.96      464.00     11.78 o
  -4  -3  10       34.12       34.09      2.59 o
  -3  -3  10      344.10      334.27      8.75 o
  -2  -3  10       35.34       36.41      1.75 o
  -1  -3  10      178.09      178.85      5.73 o
   0  -3  10      430.95      419.45     10.26 o
   1  -3  10      124.45      127.77      4.32 o
   2  -3  10      163.83      165.37      5.13 o
   3  -3  10       31.23       30.65      2.46 o
  -8  -2  10      355.57      336.73     10.96 o
  -7  -2  10      123.69      125.13      4.46 o
  -6  -2  10      433.61      431.27     11.00 o
  -5  -2  10        2.34        3.46      0.84 o
  -4  -2  10      498.34      485.02     11.92 o
  -3  -2  10      221.80      225.03      6.52 o
  -2  -2  10      907.24      908.45     18.15 o
  -1  -2  10      314.65      314.88      6.81 o
   0  -2  10      171.83      174.88      5.19 o
   1  -2  10      306.31      309.77      7.09 o
   2  -2  10       51.92       50.94      3.03 o
   3  -2  10      331.10      334.24     11.23 o
  -8  -1  10       82.51       82.61      3.37 o
  -7  -1  10      272.34      281.17     15.05 o
  -6  -1  10       47.23       49.83      2.16 o
  -5  -1  10      545.55      556.98     11.82 o
  -4  -1  10       55.01       57.00      2.35 o
  -3  -1  10      467.21      457.48     11.57 o
  -2  -1  10      224.88      220.38      6.30 o
  -1  -1  10      288.89      289.61      6.46 o
   0  -1  10      418.54      415.34     10.54 o
   1  -1  10       57.30       57.40      2.43 o
   2  -1  10      340.78      348.10      9.16 o
   3  -1  10       13.37       13.63      1.91 o
  -8   0  10       20.91       20.34      1.88 o
  -7   0  10       15.83       18.15      1.91 o
  -6   0  10      191.26      189.62     12.19 o
  -5   0  10       45.72       41.94      5.01 o
  -4   0  10      275.95      271.53      8.57 o
  -3   0  10        5.08        5.51      0.81 o
  -2   0  10       15.05       15.31      1.38 o
  -1   0  10       75.15       75.99      2.29 o
   0   0  10       33.40       34.77      2.09 o
   1   0  10       99.00      102.95      4.58 o
   2   0  10      118.22      123.88      4.35 o
   3   0  10       24.28       27.86      2.31 o
   4   0  10        2.24        2.65      1.61 o
  -8   1  10       77.26       85.76      7.79 o
  -7   1  10      271.20      267.91      7.77 o
  -6   1  10       47.64       49.48      5.61 o
  -5   1  10      592.54      555.06     27.27 o
  -4   1  10       50.78       46.08      5.14 o
  -3   1  10      483.52      471.57      9.94 o
  -2   1  10      233.95      225.65      6.31 o
  -1   1  10      284.16      285.65      6.32 o
   0   1  10      466.25      455.80     10.56 o
   1   1  10       59.41       53.96      2.77 o
   2   1  10      366.43      373.78      9.22 o
   3   1  10       12.26       14.56      3.91 o
  -8   2  10      359.66      358.86     16.98 o
  -7   2  10      127.37      131.24      4.22 o
  -6   2  10      396.17      393.50     21.87 o
  -5   2  10        2.33        1.73      2.03 o
  -4   2  10      459.37      448.91     23.47 o
  -3   2  10      236.23      238.73      5.33 o
  -2   2  10      922.79      934.08     18.92 o
  -1   2  10      294.54      287.83      6.50 o
   0   2  10      167.63      167.59      4.95 o
   1   2  10      296.64      298.88      8.10 o
   2   2  10       44.82       41.40      2.50 o
   3   2  10      346.52      358.80      9.22 o
  -8   3  10       32.56       30.36      3.18 o
  -7   3  10      214.00      231.13     14.07 o
  -6   3  10        9.65       11.37      3.38 o
  -5   3  10      435.44      442.05     23.30 o
  -4   3  10       36.03       36.98      4.60 o
  -3   3  10      314.91      318.03      7.12 o
  -2   3  10       26.95       27.87      1.54 o
  -1   3  10      161.55      157.12      3.98 o
   0   3  10      404.61      397.19      9.91 o
   1   3  10      121.54      133.23      5.23 o
   2   3  10      147.13      138.69      4.79 o
   3   3  10       32.72       32.71      2.46 o
  -8   4  10      161.08      167.56      8.95 o
  -7   4  10       19.68       24.02      4.29 o
  -6   4  10      274.96      288.41     15.45 o
  -5   4  10        6.77        9.20      3.03 o
  -4   4  10      388.63      372.05     18.53 o
  -3   4  10       67.37       68.15      2.81 o
  -2   4  10      221.58      223.93      7.25 o
  -1   4  10      108.76      110.98      3.58 o
   0   4  10       78.92       77.46      3.07 o
   1   4  10      155.65      157.08      5.68 o
   2   4  10       67.64       70.28      5.06 o
   3   4  10      120.38      125.96      4.64 o
  -8   5  10      151.33      151.75      8.18 o
  -7   5  10      305.80      301.23     13.76 o
  -3   5  10      574.97      578.37     13.62 o
  -2   5  10      250.57      243.67      7.94 o
  -1   5  10      364.65      369.32      9.43 o
   0   5  10      134.73      134.75      5.16 o
   1   5  10       23.27       21.98      2.33 o
   2   5  10      357.55      360.18     11.46 o
   3   5  10        2.20        0.32      1.49 o
  -7   6  10        3.68        4.64      2.22 o
  -6   6  10      360.22      367.63     16.73 o
  -4   6  10      540.58      556.04     23.57 o
  -3   6  10       13.71       14.36      1.94 o
  -2   6  10       55.41       56.19      3.02 o
  -1   6  10      283.52      275.54      7.64 o
   0   6  10       87.56       87.83      3.98 o
   1   6  10      320.81      311.96     10.09 o
   2   6  10       56.91       55.94      3.81 o
   3   6  10       88.05       88.01      5.20 o
  -7   7  10       95.99       90.59      4.23 o
  -6   7  10       11.90       12.45      2.64 o
  -5   7  10      130.12      131.64      6.58 o
  -4   7  10       14.36       12.76      2.33 o
  -3   7  10      115.94      111.88      7.31 o
  -2   7  10       60.74       62.29      2.53 o
  -1   7  10      101.42      100.23      4.84 o
   0   7  10      124.83      126.23      4.90 o
   1   7  10       36.28       37.36      2.95 o
   2   7  10       64.12       64.14      4.08 o
  -5   8  10        7.91       10.95      1.82 o
  -4   8  10      153.42      137.87      7.65 o
  -3   8  10      102.07      105.84      6.56 o
  -2   8  10      450.46      448.73     13.73 o
  -1   8  10      137.28      148.99      8.12 o
   0   8  10      114.63      117.22      4.93 o
   1   8  10      161.47      158.11      6.09 o
   2   8  10        6.84        5.61      2.22 o
  -5   9  10      425.79      420.21     18.82 o
  -4   9  10       32.08       33.20      3.58 o
  -3   9  10      335.11      336.71     16.43 o
  -2   9  10       65.36       68.97      5.68 o
  -1   9  10      145.68      142.44      8.36 o
   0   9  10      277.81      274.46      9.00 o
   1   9  10       67.25       71.32      3.35 o
  -5  10  10        1.21        0.86      1.32 o
  -4  10  10      259.24      245.23     12.97 o
  -3  10  10       50.41       52.21      4.88 o
  -2  10  10      117.42      109.46      8.07 o
  -1  10  10       46.84       42.46      4.61 o
   0  10  10       52.92       52.55      3.50 o
  -4  11  10       63.39       68.98      5.71 o
  -3  11  10      140.92      135.64      8.58 o
  -3 -10  11      211.47      222.17      7.07 o
  -2 -10  11      128.59      140.17      6.07 o
  -5  -9  11        8.48       10.56      1.75 o
  -4  -9  11      192.20      194.60      6.20 o
  -3  -9  11        1.13        1.36      1.44 o
  -2  -9  11      113.05      115.73      5.35 o
  -1  -9  11       53.57       53.75      3.77 o
  -6  -8  11       19.37       19.99      2.90 o
  -5  -8  11      171.96      176.82      7.08 o
  -4  -8  11       36.16       39.81      2.63 o
  -3  -8  11       70.67       69.23      3.77 o
  -2  -8  11      159.90      152.38      7.44 o
  -1  -8  11      206.16      203.27      8.07 o
   0  -8  11      159.47      162.42      5.25 o
  -6  -7  11      250.69      237.83     11.71 o
  -5  -7  11       30.05       34.73      2.78 o
  -4  -7  11      283.62      282.23      7.79 o
  -3  -7  11      104.36      106.39      4.55 o
  -2  -7  11      157.98      159.00      5.99 o
  -1  -7  11      165.75      165.68      6.36 o
   0  -7  11        8.98       10.56      2.07 o
   1  -7  11      223.97      234.58      6.82 o
  -7  -6  11       70.13       70.33      4.11 o
  -6  -6  11        7.64        8.33      1.74 o
  -5  -6  11      167.52      156.54      5.79 o
  -4  -6  11       52.97       50.42      3.60 o
  -3  -6  11      425.42      421.18     12.17 o
  -2  -6  11       74.32       74.66      4.86 o
  -1  -6  11       44.30       44.29      3.11 o
   0  -6  11       84.32       83.67      4.46 o
   1  -6  11       11.00       12.05      1.74 o
  -7  -5  11       29.74       30.06      2.70 o
  -6  -5  11      185.08      183.53      6.17 o
  -5  -5  11       30.41       31.98      2.38 o
  -4  -5  11      187.70      180.05      5.92 o
  -3  -5  11       63.05       68.40      2.89 o
  -2  -5  11      148.11      151.13      5.61 o
  -1  -5  11       99.28      102.72      5.19 o
   0  -5  11      133.77      139.12      5.73 o
   1  -5  11       48.61       51.74      2.88 o
   2  -5  11       19.26       19.98      2.11 o
  -7  -4  11      375.99      386.25     12.26 o
  -6  -4  11        8.03        5.78      1.48 o
  -5  -4  11      409.97      406.69     10.94 o
  -4  -4  11       72.02       72.14      3.31 o
  -3  -4  11      265.23      269.05      9.79 o
  -2  -4  11      356.98      343.73      9.90 o
  -1  -4  11      135.65      136.16      5.07 o
   0  -4  11      290.40      284.73      9.19 o
   1  -4  11       41.67       41.56      2.50 o
   2  -4  11      157.16      154.73      5.33 o
  -7  -3  11        0.82        1.96      1.36 o
  -6  -3  11      390.54      391.19     10.59 o
  -5  -3  11      116.87      116.61      4.13 o
  -4  -3  11      437.87      427.25     13.47 o
  -3  -3  11       98.24       95.14      3.84 o
  -2  -3  11      202.52      203.12      5.53 o
  -1  -3  11      301.32      299.77      9.18 o
   0  -3  11       26.73       27.63      2.40 o
   1  -3  11      447.53      435.15     12.95 o
   2  -3  11        9.63       12.18      1.78 o
  -8  -2  11       32.84       34.52      2.29 o
  -7  -2  11      223.42      225.87      6.72 o
  -6  -2  11       18.07       20.69      1.87 o
  -5  -2  11      181.33      174.96      5.38 o
  -4  -2  11       55.95       55.81      2.65 o
  -3  -2  11      165.90      169.00      4.89 o
  -2  -2  11       90.70       92.60      3.76 o
  -1  -2  11      367.62      376.87     10.86 o
   0  -2  11      150.52      141.52      5.44 o
   1  -2  11      186.79      190.29      6.89 o
   2  -2  11      125.83      133.49      7.65 o
  -7  -1  11       35.03       39.76      3.02 o
  -6  -1  11      344.52      349.73     17.36 o
  -5  -1  11       14.41       15.90      1.50 o
  -4  -1  11      252.00      250.72      6.81 o
  -3  -1  11      276.20      269.76      7.33 o
  -2  -1  11      206.18      210.70      6.19 o
  -1  -1  11      258.76      252.35      5.72 o
   0  -1  11       72.49       70.38      3.58 o
   1  -1  11      112.43      116.36      4.98 o
   2  -1  11       31.46       35.58      2.41 o
   3  -1  11      125.98      125.66      4.65 o
  -8   0  11      130.87      125.38      7.34 o
  -7   0  11       87.16       90.28      3.50 o
  -6   0  11        3.56        3.60      2.00 o
  -5   0  11      403.06      401.75     13.53 o
  -4   0  11      228.83      231.92      5.44 o
  -3   0  11      703.03      702.41     17.04 o
  -2   0  11       59.39       61.49      2.82 o
  -1   0  11        2.01        3.05      0.94 o
   0   0  11      155.96      154.51      5.59 o
   1   0  11       13.06       12.75      1.92 o
   2   0  11      348.46      338.51     10.80 o
   3   0  11       13.06       14.08      1.99 o
  -8   1  11      222.58      226.83     11.10 o
  -7   1  11       33.40       33.99      2.11 o
  -6   1  11      310.24      328.23     19.03 o
  -5   1  11       13.08       10.88      3.23 o
  -4   1  11      250.81      249.05      5.65 o
  -3   1  11      253.44      258.01      7.09 o
  -2   1  11      201.90      203.11      6.05 o
  -1   1  11      231.39      224.63      5.50 o
   0   1  11       81.21       76.27      3.59 o
   1   1  11      113.02      112.08      4.86 o
   2   1  11       35.89       36.91      3.45 o
   3   1  11      123.42      130.34      4.66 o
  -8   2  11       23.85       22.11      2.72 o
  -7   2  11      240.30      261.48     15.05 o
  -6   2  11       18.59       18.84      4.09 o
  -5   2  11      191.13      203.79     12.41 o
  -4   2  11       50.65       52.45      5.79 o
  -3   2  11      133.31      134.21      3.76 o
  -2   2  11      109.68      110.29      4.20 o
  -1   2  11      367.22      373.71      9.78 o
   0   2  11      156.29      146.96      6.65 o
   1   2  11      191.72      185.19      6.71 o
   2   2  11      109.68      114.61      5.85 o
  -7   3  11        1.94        2.84      2.68 o
  -6   3  11      403.42      427.68     21.78 o
  -5   3  11      116.89      114.43      9.02 o
  -4   3  11      435.41      428.87     22.34 o
  -3   3  11      110.24      106.48      3.48 o
  -2   3  11      200.05      191.34      6.70 o
  -1   3  11      313.87      306.09      9.93 o
   0   3  11       24.93       25.85      2.16 o
   1   3  11      440.91      423.27     17.61 o
   2   3  11        7.68        8.14      2.03 o
  -6   4  11        7.20        5.52      2.84 o
  -5   4  11      409.90      418.45     22.09 o
  -3   4  11      302.64      294.68      8.30 o
  -2   4  11      335.64      331.12     10.43 o
  -1   4  11      124.79      119.93      5.20 o
   0   4  11      285.94      282.88      8.76 o
   1   4  11       35.81       35.41      2.84 o
   2   4  11      173.10      180.57      6.71 o
  -4   5  11      172.65      177.65      6.11 o
  -3   5  11       62.65       63.69      3.04 o
  -2   5  11      164.03      158.31      5.76 o
  -1   5  11       91.16       94.38      5.96 o
   0   5  11      143.79      146.92      6.01 o
   1   5  11       43.07       48.44      3.41 o
   2   5  11       20.42       21.00      2.57 o
  -5   6  11      187.55      185.49      8.31 o
  -4   6  11       56.35       57.44      4.51 o
  -3   6  11      418.25      422.22     16.49 o
  -2   6  11       96.79       94.96      4.12 o
  -1   6  11       43.68       44.73      3.18 o
   0   6  11      104.83      102.44      4.28 o
   1   6  11        7.63        5.25      1.88 o
  -6   7  11      234.71      243.87     11.79 o
  -5   7  11       28.93       27.01      2.18 o
  -4   7  11      290.55      290.14      9.75 o
  -3   7  11       93.48       88.90      6.35 o
  -2   7  11      152.96      147.82      5.90 o
  -1   7  11      153.29      155.16      6.38 o
   0   7  11        7.34        7.66      1.41 o
   1   7  11      228.32      217.18      7.79 o
  -6   8  11       20.48       18.23      3.12 o
  -5   8  11      167.02      164.59      9.24 o
  -3   8  11       54.69       50.99      4.86 o
  -2   8  11      159.02      159.08      6.22 o
  -1   8  11      204.28      194.09     10.04 o
   0   8  11      150.50      150.44     11.02 o
  -5   9  11        7.62        8.76      2.22 o
  -4   9  11      186.26      183.44     10.29 o
  -3   9  11        3.65        4.34      2.20 o
  -2   9  11      111.17      117.06      8.05 o
  -1   9  11       58.47       61.50      5.33 o
  -3  10  11      228.39      226.23     12.37 o
  -2  10  11      129.36      134.90      9.06 o
  -4  -8  12      164.35      168.11      9.31 o
  -3  -8  12        4.63        6.06      1.76 o
  -2  -8  12       27.69       29.84      2.65 o
  -5  -7  12      214.54      214.88     10.74 o
  -4  -7  12        2.48        0.44      2.12 o
  -3  -7  12      201.66      200.38      6.89 o
  -2  -7  12       63.31       59.97      3.77 o
  -1  -7  12      187.32      177.52      6.81 o
  -6  -6  12      112.63      118.08      5.36 o
  -5  -6  12       17.17       18.43      2.42 o
  -4  -6  12      153.89      159.90      8.61 o
  -3  -6  12      181.92      175.02      9.31 o
  -2  -6  12      223.02      220.31      7.26 o
  -1  -6  12       85.21       81.97      4.13 o
   0  -6  12       41.59       46.46      3.43 o
  -6  -5  12       18.11       17.63      2.20 o
  -5  -5  12      246.65      237.60      7.36 o
  -4  -5  12       21.06       22.48      2.14 o
  -3  -5  12       92.34       85.80      5.69 o
  -2  -5  12      183.20      186.95      8.93 o
  -1  -5  12       12.42       12.06      1.88 o
   0  -5  12      182.14      175.20     12.07 o
  -6  -4  12      223.23      213.45      7.44 o
  -5  -4  12       15.34       14.56      1.76 o
  -4  -4  12      355.29      352.89      9.74 o
  -3  -4  12      124.24      118.94      5.54 o
  -2  -4  12      189.90      193.54      6.28 o
  -1  -4  12      146.97      148.94      5.63 o
   0  -4  12       78.86       77.61      4.01 o
   1  -4  12      243.01      254.34      8.51 o
  -7  -3  12      140.37      142.06      5.17 o
  -6  -3  12       15.60       17.59      1.68 o
  -5  -3  12      115.28      115.41      4.22 o
  -4  -3  12      123.12      119.47      4.34 o
  -3  -3  12      246.03      253.13      8.86 o
  -2  -3  12       37.92       41.96      3.88 o
  -1  -3  12      166.29      170.03      6.03 o
   0  -3  12       77.61       80.04      6.90 o
   1  -3  12        4.77        4.80      2.55 o
  -7  -2  12       22.78       21.28      3.32 o
  -6  -2  12      338.80      341.72     10.94 o
  -5  -2  12       72.77       73.80      3.02 o
  -4  -2  12      175.89      168.80      5.48 o
  -3  -2  12      105.07      104.78      3.86 o
  -2  -2  12       17.97       18.65      2.20 o
  -1  -2  12      213.06      197.14      6.58 o
   0  -2  12       22.70       18.73      3.95 o
   1  -2  12      202.74      205.37      7.39 o
  -7  -1  12      190.43      190.51      9.80 o
  -6  -1  12       16.28       16.91      1.82 o
  -5  -1  12      307.19      315.92      9.28 o
  -4  -1  12       71.96       73.19      3.67 o
  -3  -1  12      137.04      139.55      4.76 o
  -2  -1  12      139.12      132.32      5.49 o
  -1  -1  12       41.33       39.40      2.51 o
   0  -1  12      211.89      203.87      6.85 o
   1  -1  12       45.23       49.77      3.34 o
  -7   0  12      158.35      158.72      8.16 o
  -6   0  12      156.04      161.97      6.68 o
  -5   0  12       41.75       42.56      2.87 o
  -4   0  12      345.54      358.32      9.30 o
  -3   0  12      137.29      136.94      4.50 o
  -2   0  12      611.06      620.89     18.36 o
  -1   0  12      140.00      137.83      7.55 o
   0   0  12      133.34      137.08      5.25 o
   1   0  12      120.46      121.38      5.18 o
  -6   1  12       16.94       15.67      4.03 o
  -5   1  12      288.99      301.17     17.80 o
  -4   1  12       83.31       81.14      2.44 o
  -3   1  12      140.89      145.43      4.62 o
  -2   1  12      134.35      137.42      5.38 o
  -1   1  12       37.48       33.41      3.54 o
   0   1  12      189.51      189.53      6.65 o
   1   1  12       41.61       45.82      3.22 o
  -6   2  12      346.73      358.28     19.78 o
  -5   2  12       70.88       72.69      7.19 o
  -4   2  12      190.85      188.32      7.10 o
  -3   2  12       88.30       87.44      3.79 o
  -2   2  12       12.86       12.77      1.77 o
  -1   2  12      209.31      204.72      9.69 o
   0   2  12       27.24       28.96      2.28 o
   1   2  12      207.97      202.94      7.19 o
  -6   3  12       16.85       16.68      4.18 o
  -5   3  12      130.07      127.78      9.66 o
  -4   3  12      118.79      118.04      4.46 o
  -3   3  12      268.14      264.22      8.14 o
  -2   3  12       35.25       34.95      2.69 o
  -1   3  12      176.09      170.18      6.59 o
   0   3  12       86.05       87.36      3.92 o
   1   3  12        6.92        7.96      1.89 o
  -4   4  12      324.97      349.17     15.90 o
  -3   4  12      143.53      140.97      4.85 o
  -2   4  12      188.05      181.04      6.66 o
  -1   4  12      146.48      145.57      6.03 o
   0   4  12       69.90       75.23      5.75 o
   1   4  12      225.96      231.23      8.08 o
  -4   5  12       20.46       21.85      2.44 o
  -3   5  12       79.24       80.44      4.53 o
  -2   5  12      189.80      179.13      6.63 o
  -1   5  12        6.57        7.16      2.32 o
   0   5  12      196.05      186.29      9.62 o
  -5   6  12       13.97       12.98      2.07 o
  -4   6  12      156.05      156.76     11.23 o
  -3   6  12      170.37      173.12      7.90 o
  -2   6  12      214.75      201.23      7.43 o
  -1   6  12       87.44       79.70      4.36 o
   0   6  12       47.86       50.88      4.96 o
  -5   7  12      211.13      217.17     10.83 o
  -3   7  12      218.94      197.69     10.77 o
  -2   7  12       58.54       52.93      3.35 o
  -1   7  12      192.36      195.71      9.68 o
  -4   8  12      163.22      155.21      8.96 o
  -3   8  12        6.95        4.74      2.20 o
  -2   8  12       19.79       16.76      2.23 o
  -4  -5  13      331.39      334.17     11.29 o
  -3  -5  13       59.39       63.69      4.99 o
  -2  -5  13      177.64      172.57      9.52 o
  -5  -4  13      129.12      123.72      5.14 o
  -4  -4  13       34.04       37.01      2.81 o
  -3  -4  13       57.29       56.88      3.78 o
  -2  -4  13       85.50       78.18      5.98 o
  -1  -4  13       49.74       54.68      3.24 o
  -5  -3  13        1.57        1.49      1.25 o
  -4  -3  13       31.71       29.42      2.22 o
  -3  -3  13       57.83       56.52      4.44 o
  -2  -3  13       25.62       31.63      3.42 o
  -1  -3  13       74.94       74.34      5.61 o
  -5  -2  13      365.87      380.69     14.26 o
  -4  -2  13       98.40       99.56      5.40 o
  -3  -2  13      225.04      230.68      8.03 o
  -2  -2  13      104.69       93.45      5.56 o
  -1  -2  13       37.93       32.45      3.70 o
   0  -2  13      216.39      230.71      7.58 o
  -6  -1  13      192.49      189.73      7.03 o
  -5  -1  13       23.85       17.45      3.32 o
  -4  -1  13      238.65      234.43      6.83 o
  -3  -1  13       69.46       69.18      3.72 o
  -2  -1  13      136.10      133.05      5.66 o
  -1  -1  13      162.20      160.65      8.82 o
   0  -1  13       32.35       32.70      2.53 o
  -6   0  13        0.12       -0.84      1.15 o
  -5   0  13       40.09       40.19      3.45 o
  -4   0  13       38.45       35.87      2.35 o
  -3   0  13       54.28       54.77      3.19 o
  -2   0  13      243.72      245.38      8.56 o
  -1   0  13       87.32       86.73      5.82 o
   0   0  13       60.08       60.68      3.32 o
  -5   1  13       22.31       22.68      2.46 o
  -4   1  13      245.52      254.44     15.03 o
  -3   1  13       79.86       77.96      3.55 o
  -2   1  13      137.93      135.78      5.52 o
  -1   1  13      182.59      175.97      8.84 o
   0   1  13       37.71       38.32      4.11 o
  -5   2  13      367.49      354.91     16.34 o
  -4   2  13       98.74       99.07      4.31 o
  -3   2  13      228.55      222.89      8.05 o
  -2   2  13       93.75       93.45      4.41 o
  -1   2  13       31.50       33.19      3.61 o
   0   2  13      217.16      209.63     11.01 o
  -4   3  13       26.49       28.16      2.87 o
  -3   3  13       55.26       54.74      2.91 o
  -2   3  13       18.72       19.48      2.16 o
  -1   3  13       72.59       67.13      5.27 o
  -4   4  13       31.39       26.27      2.17 o
  -3   4  13       57.60       59.79      3.78 o
  -2   4  13       97.52      101.06      4.44 o
  -1   4  13       62.57       62.57      4.86 o
  -4   5  13      338.89      352.39     16.02 o
  -3   5  13       59.07       56.65      3.02 o
  -2   5  13      178.38      182.81      6.86 o
 
